# Supplementary material for: Methyl 4-but­oxy-3-methoxy­benzoate
Source: Acta Crystallogr Sect E Struct Rep Online. 2009 Jan 31;65(Pt 2):o434. doi: 10.1107/S1600536809003080 (PMC2968182; doi:10.1107/S1600536809003080)
Supplement: Supplementary file 2 [file e-65-0o434-Isup2.hkl]

# 
# h,k,l, Fc-squared, Fo-squared, sigma(Fo-squared) and status flag 
# 
data_I
_shelx_title ' K in P-1' 
_shelx_refln_list_code          4 
_shelx_F_calc_maximum      153.01 
_exptl_crystal_F_000       256.00 
_reflns_d_resolution_high  0.8325 
 
loop_ 
 _symmetry_equiv_pos_as_xyz 
 'x, y, z' 
 '-x, -y, -z' 
 
_cell_length_a     7.9660 
_cell_length_b     9.1630 
_cell_length_c    10.1430 
_cell_angle_alpha  64.800 
_cell_angle_beta   70.960 
_cell_angle_gamma  79.260 
 
_shelx_F_squared_multiplier     1.000 
 
loop_ 
 _refln_index_h 
 _refln_index_k 
 _refln_index_l 
 _refln_F_squared_calc 
 _refln_F_squared_meas 
 _refln_F_squared_sigma 
 _refln_observed_status 
   1   0   0      348.48      374.57      3.33 o 
   2   0   0       61.80       65.67      1.36 o 
   3   0   0        1.11        1.58      0.34 o 
   4   0   0      304.14      275.50      3.47 o 
   5   0   0       90.17       87.18      2.51 o 
   6   0   0        9.54       10.84      1.21 o 
   7   0   0        5.82        7.07      1.23 o 
   8   0   0        5.50        5.66      1.47 o 
   9   0   0        0.26        0.43      1.38 o 
  -8   1   0       29.82       36.23      3.01 o 
  -7   1   0        3.32        5.24      1.47 o 
  -6   1   0        5.82        8.63      1.37 o 
  -5   1   0       35.17       39.35      2.10 o 
  -4   1   0        2.42        2.48      0.77 o 
  -3   1   0        2.00        1.63      0.56 o 
  -2   1   0     6565.43     5695.34     62.17 o 
  -1   1   0        0.61        0.40      0.48 o 
   0   1   0     1455.26     1521.32     22.77 o 
   1   1   0     2010.88     2083.38     28.07 o 
   2   1   0      779.98      879.94      5.03 o 
   3   1   0       35.67       27.69      0.99 o 
   4   1   0       98.26       89.75      0.45 o 
   5   1   0      571.72      551.79      5.67 o 
   6   1   0       21.97       22.86      1.53 o 
   7   1   0        9.29       11.11      1.60 o 
   8   1   0        1.40        2.44      1.28 o 
   9   1   0        5.67        5.37      1.48 o 
  -8   2   0        2.29        4.48      1.88 o 
  -7   2   0        7.10       10.45      1.71 o 
  -6   2   0        4.52        6.95      1.50 o 
  -5   2   0        5.38        5.85      1.30 o 
  -4   2   0       40.61       46.52      2.06 o 
  -3   2   0      581.36      654.18      6.19 o 
  -2   2   0      537.03      570.29      6.43 o 
  -1   2   0      662.56      579.49      7.99 o 
   0   2   0       45.93       61.02      1.09 o 
   1   2   0      476.35      445.05      3.28 o 
   2   2   0        8.31        5.94      0.45 o 
   3   2   0     1741.35     1477.52     30.14 o 
   4   2   0      129.84      118.87      2.37 o 
   5   2   0        1.24        1.67      0.49 o 
   6   2   0        0.88        1.61      0.81 o 
   7   2   0        2.42        4.17      1.05 o 
   8   2   0        0.89        0.38      1.28 o 
  -8   3   0        1.84        3.45      2.22 o 
  -7   3   0        0.21        0.42      1.65 o 
  -6   3   0        7.15        9.95      2.15 o 
  -5   3   0       86.35      112.38      4.23 o 
  -4   3   0       53.01       55.77      3.03 o 
  -3   3   0        5.22        4.15      0.89 o 
  -2   3   0       14.68       22.93      1.42 o 
  -1   3   0      137.88      149.24      3.86 o 
   0   3   0        0.00        0.33      0.26 o 
   1   3   0      254.56      244.37      2.87 o 
   2   3   0      179.93      161.18      2.27 o 
   3   3   0      376.98      358.11      3.57 o 
   4   3   0      143.61      141.43      2.61 o 
   5   3   0       86.67       89.92      2.46 o 
   6   3   0        4.62        5.42      0.88 o 
   7   3   0       20.78       26.70      1.93 o 
   8   3   0       32.49       35.53      2.46 o 
  -8   4   0        0.54        1.53      2.42 o 
  -7   4   0        3.24        1.26      2.43 o 
  -6   4   0        0.00        1.76      1.86 o 
  -5   4   0       31.94       41.70      3.14 o 
  -4   4   0       93.71      102.69      4.11 o 
  -3   4   0      164.97      192.74      4.93 o 
  -2   4   0      185.75      197.09      5.02 o 
  -1   4   0      109.73      138.85      3.41 o 
   0   4   0       22.54       33.70      1.06 o 
   1   4   0      123.39      147.85      2.67 o 
   2   4   0       13.44       11.18      0.71 o 
   3   4   0        1.11        0.28      0.39 o 
   4   4   0       54.52       46.43      1.63 o 
   5   4   0        9.20        6.31      0.80 o 
   6   4   0       30.40       25.35      0.63 o 
   7   4   0        0.04        0.29      0.90 o 
   8   4   0        1.50        0.10      1.04 o 
  -7   5   0        6.39       10.14      2.67 o 
  -6   5   0        6.22        4.44      2.78 o 
  -5   5   0       22.18       34.92      3.35 o 
  -4   5   0        0.91        0.53      1.54 o 
  -3   5   0        4.13        5.02      1.52 o 
  -2   5   0       43.46       56.91      2.92 o 
  -1   5   0       44.91       50.23      2.47 o 
   0   5   0        8.98       10.52      0.77 o 
   1   5   0       53.86       54.26      2.01 o 
   2   5   0       28.78       22.84      1.25 o 
   3   5   0       13.64       13.51      0.94 o 
   4   5   0       53.45       49.98      1.85 o 
   5   5   0       32.74       25.64      1.58 o 
   6   5   0        6.92        5.63      0.98 o 
   7   5   0        0.03        0.36      0.77 o 
   8   5   0        0.05        0.65      0.94 o 
  -6   6   0        1.68        3.65      2.77 o 
  -5   6   0        0.47        1.70      2.30 o 
  -4   6   0        2.55        1.59      2.37 o 
  -3   6   0        0.00        1.82      1.16 o 
  -2   6   0        0.60        3.89      1.43 o 
  -1   6   0        7.13       12.78      1.62 o 
   0   6   0        8.82       12.39      0.97 o 
   1   6   0        7.51        7.76      1.10 o 
   2   6   0       15.53       16.08      1.27 o 
   3   6   0       11.75        9.96      0.97 o 
   4   6   0       44.04       44.26      1.97 o 
   5   6   0        3.48        2.70      0.81 o 
   6   6   0        0.05        1.11      0.60 o 
   7   6   0       12.02       14.19      1.47 o 
  -6   7   0        0.96        1.07      2.80 o 
  -5   7   0        0.15        3.23      2.22 o 
  -4   7   0        4.30        2.50      2.41 o 
  -3   7   0        1.13        2.30      2.30 o 
  -2   7   0        6.98        7.30      2.21 o 
  -1   7   0        2.21        2.45      1.52 o 
   0   7   0       10.56       11.69      1.42 o 
   1   7   0        0.16        0.99      0.83 o 
   2   7   0       29.41       30.35      2.14 o 
   3   7   0        8.63        8.12      1.38 o 
   4   7   0       23.75       19.53      0.78 o 
   5   7   0        5.88        7.23      1.22 o 
   6   7   0        5.38        4.53      1.00 o 
  -4   8   0       20.29       17.55      2.78 o 
  -3   8   0        1.05        2.35      2.35 o 
  -2   8   0        1.47        3.28      2.08 o 
  -1   8   0        0.43        0.83      1.64 o 
   0   8   0        7.89        9.60      1.94 o 
   1   8   0       13.77       18.60      2.08 o 
   2   8   0        2.58        5.10      1.22 o 
   3   8   0        1.77        2.58      1.15 o 
   4   8   0        2.74        0.10      0.99 o 
   5   8   0        4.81        7.63      1.38 o 
  -3   9   0        0.06        2.64      2.64 o 
  -2   9   0        2.13        3.11      2.21 o 
  -1   9   0        4.49        1.42      2.37 o 
   0   9   0        6.11        5.83      1.50 o 
   1   9   0       80.91       88.66      4.49 o 
   2   9   0        0.08        0.15      1.11 o 
   3   9   0        1.87        3.03      1.28 o 
   4   9   0        0.21        1.11      0.94 o 
  -3  -9   1        0.20        2.19      0.50 o 
  -2  -9   1        2.03        0.99      0.72 o 
  -1  -9   1        1.86        1.82      0.85 o 
   0  -9   1       62.28       62.38      5.16 o 
   1  -9   1       24.98       16.34      1.64 o 
   2  -9   1        3.53        0.57      1.18 o 
  -4  -8   1       14.55       13.94      1.44 o 
  -3  -8   1        0.21        1.28      0.64 o 
  -2  -8   1       50.17       43.11      2.18 o 
  -1  -8   1      129.59      131.19      3.20 o 
   0  -8   1       62.25       48.09      4.31 o 
   1  -8   1        0.01        0.31      0.95 o 
   2  -8   1       14.85       11.85      1.96 o 
   3  -8   1       16.30       12.16      2.33 o 
   4  -8   1        0.68        0.40      1.77 o 
  -6  -7   1        5.64        7.60      1.12 o 
  -5  -7   1        4.16        6.54      1.04 o 
  -4  -7   1        1.69        2.31      0.77 o 
  -3  -7   1        8.10        8.72      1.08 o 
  -2  -7   1      210.98      174.72      4.00 o 
  -1  -7   1        9.19        8.11      1.14 o 
   0  -7   1       25.18       18.75      1.08 o 
   1  -7   1        0.48        0.74      0.93 o 
   2  -7   1        0.75        0.68      1.49 o 
   3  -7   1       57.34       50.15      3.55 o 
   4  -7   1       16.28       18.60      2.65 o 
   5  -7   1        5.85        5.66      2.24 o 
  -6  -6   1        5.74        8.35      1.22 o 
  -5  -6   1        2.52        4.77      1.00 o 
  -4  -6   1        3.26        1.48      0.83 o 
  -3  -6   1        0.01        0.40      0.60 o 
  -2  -6   1        6.10        4.13      0.67 o 
  -1  -6   1       12.86        8.24      0.91 o 
   0  -6   1        9.85        8.98      0.68 o 
   1  -6   1        8.73        9.19      1.09 o 
   2  -6   1        3.18        3.36      1.21 o 
   3  -6   1       78.03       92.12      4.28 o 
   4  -6   1        2.43        2.40      1.62 o 
   5  -6   1        8.93       10.29      2.10 o 
   6  -6   1        3.71        6.18      2.19 o 
  -7  -5   1        7.55        6.14      1.06 o 
  -6  -5   1        0.28        0.56      0.71 o 
  -5  -5   1       16.51       16.48      1.46 o 
  -4  -5   1        8.67        7.09      1.00 o 
  -3  -5   1       36.53       33.01      1.50 o 
  -2  -5   1       34.45       31.55      1.37 o 
  -1  -5   1       21.28       18.27      1.05 o 
   0  -5   1       19.54       17.04      0.75 o 
   1  -5   1       78.14       73.07      2.49 o 
   2  -5   1       27.09       28.19      1.98 o 
   3  -5   1       41.96       50.65      2.82 o 
   4  -5   1        0.39        1.49      1.49 o 
   5  -5   1        0.15        0.54      1.50 o 
   6  -5   1       11.58       13.06      2.74 o 
   7  -5   1        0.00        1.59      1.94 o 
  -8  -4   1        3.50        3.30      0.95 o 
  -7  -4   1        0.00        0.00      0.76 o 
  -6  -4   1       10.50       12.04      1.33 o 
  -5  -4   1       57.75       58.68      2.32 o 
  -4  -4   1        0.82        3.02      0.64 o 
  -3  -4   1       41.51       39.25      1.46 o 
  -2  -4   1       63.62       47.86      1.44 o 
  -1  -4   1       10.48       10.75      0.70 o 
   0  -4   1        6.59        8.75      1.72 o 
   1  -4   1        0.33        0.19      0.45 o 
   2  -4   1       10.49       11.58      1.23 o 
   3  -4   1       60.64       66.91      2.85 o 
   4  -4   1        1.09        2.20      1.17 o 
   5  -4   1        0.24        0.57      1.25 o 
   6  -4   1       42.34       36.42      3.21 o 
   7  -4   1        1.27        2.17      1.64 o 
   8  -4   1        1.47        5.26      1.52 o 
  -8  -3   1        0.92        1.20      1.07 o 
  -7  -3   1        8.88       11.48      1.53 o 
  -6  -3   1       24.36       24.80      1.74 o 
  -5  -3   1       27.97       33.23      1.81 o 
  -4  -3   1       16.06       16.26      1.12 o 
  -3  -3   1       87.17       66.05      1.82 o 
  -2  -3   1      200.18      173.87      2.49 o 
  -1  -3   1       18.36       13.64      0.72 o 
   0  -3   1       65.47       42.96     29.84 o 
   1  -3   1       37.08       45.15      1.63 o 
   2  -3   1        1.02        0.78      0.50 o 
   3  -3   1        0.03        0.14      0.77 o 
   4  -3   1       56.46       59.82      2.60 o 
   5  -3   1        1.08        1.35      0.95 o 
   6  -3   1       16.32       19.92      2.14 o 
   7  -3   1        1.00        0.80      1.28 o 
   8  -3   1        1.00        0.88      1.67 o 
  -8  -2   1        0.13        1.00      0.87 o 
  -7  -2   1       10.04       10.53      1.60 o 
  -6  -2   1        9.43        9.45      1.17 o 
  -5  -2   1       43.45       49.22      1.96 o 
  -4  -2   1        0.92        0.41      0.45 o 
  -3  -2   1       89.12      105.38      2.19 o 
  -2  -2   1      127.38      127.11      2.02 o 
  -1  -2   1       54.58       54.06      1.24 o 
   0  -2   1     1205.65     1233.45     31.58 o 
   1  -2   1     1066.21     1100.15      8.49 o 
   2  -2   1      468.43      476.10      5.60 o 
   3  -2   1      312.08      319.31      4.09 o 
   4  -2   1      169.61      156.32      3.35 o 
   5  -2   1        7.76        9.10      1.18 o 
   6  -2   1        5.19        3.73      1.21 o 
   7  -2   1        0.51        0.13      1.36 o 
   8  -2   1        0.79        0.45      1.38 o 
  -8  -1   1        5.74        1.52      1.27 o 
  -7  -1   1        0.01        0.36      1.03 o 
  -6  -1   1       31.61       31.85      2.11 o 
  -5  -1   1       39.17       32.96      0.63 o 
  -4  -1   1      222.55      223.13      3.45 o 
  -3  -1   1      106.95      116.93      2.24 o 
  -2  -1   1        0.94        0.64      0.31 o 
  -1  -1   1       80.78       83.43      0.12 o 
   0  -1   1      144.06      162.10      2.92 o 
   1  -1   1       45.01       47.68      0.26 o 
   2  -1   1      618.91      637.33      5.17 o 
   3  -1   1      251.20      255.03      3.18 o 
   4  -1   1       68.41       59.81      1.82 o 
   5  -1   1       54.77       51.95      2.02 o 
   6  -1   1        3.69        0.42      0.73 o 
   7  -1   1        3.61        0.24      0.99 o 
   8  -1   1        0.85        1.38      1.45 o 
   9  -1   1       13.95       18.11      1.93 o 
  -8   0   1        1.99        2.58      1.61 o 
  -7   0   1        0.29        1.06      1.13 o 
  -6   0   1        1.19        0.61      0.89 o 
  -5   0   1       30.36       30.34      1.70 o 
  -4   0   1      414.99      454.02      4.89 o 
  -3   0   1        0.61        0.39      0.29 o 
  -2   0   1      550.59      555.31      4.30 o 
  -1   0   1       30.81       33.89      1.20 o 
   0   0   1       49.57       78.80     53.32 o 
   1   0   1      754.46      798.61     20.83 o 
   2   0   1     2898.72     2491.58     34.43 o 
   3   0   1       62.83       59.03      1.46 o 
   4   0   1       78.96       82.42      1.92 o 
   5   0   1       17.64       15.01      1.10 o 
   6   0   1       18.13       15.05      1.34 o 
   7   0   1       23.57       27.16      2.09 o 
   8   0   1       31.65       33.51      2.52 o 
   9   0   1        0.29        1.55      1.41 o 
  -8   1   1        3.87        3.24      1.71 o 
  -7   1   1        7.60        7.25      1.81 o 
  -6   1   1      246.85      279.90      6.20 o 
  -5   1   1       37.20       39.48      2.17 o 
  -4   1   1      140.03      149.75      3.29 o 
  -3   1   1      208.80      219.66      3.36 o 
  -2   1   1      549.51      575.41      5.14 o 
  -1   1   1      779.44      801.56      7.01 o 
   0   1   1       93.03       97.90      3.43 o 
   1   1   1     3236.61     3443.31     37.24 o 
   2   1   1      187.70      229.36      2.42 o 
   3   1   1        3.84        1.14      0.30 o 
   4   1   1      186.94      186.18      2.78 o 
   5   1   1      212.32      198.41      3.42 o 
   6   1   1        1.80        1.78      0.68 o 
   7   1   1      102.69      101.63      3.60 o 
   8   1   1        0.04        0.38      1.18 o 
   9   1   1        1.55        1.38      1.11 o 
  -8   2   1        7.75        6.11      1.70 o 
  -7   2   1        0.00        1.45      1.39 o 
  -6   2   1       75.40       83.92      3.74 o 
  -5   2   1      157.61      166.66      4.48 o 
  -4   2   1        2.34        1.79      0.77 o 
  -3   2   1       49.77       47.82      1.85 o 
  -2   2   1      404.96      426.52      5.23 o 
  -1   2   1    23412.43    23870.92    121.11 o 
   0   2   1       75.95       69.05      2.99 o 
   1   2   1       69.91       81.46      1.45 o 
   2   2   1      152.36      157.34      2.49 o 
   3   2   1      164.69      164.79      0.27 o 
   4   2   1       88.37       93.18      2.00 o 
   5   2   1       64.96       58.96      1.89 o 
   6   2   1        0.04        0.34      0.69 o 
   7   2   1        6.20        6.61      1.23 o 
   8   2   1        0.73        2.92      1.08 o 
   9   2   1        0.71        1.85      1.08 o 
  -8   3   1        5.66        4.54      1.87 o 
  -7   3   1        3.18        3.05      1.91 o 
  -6   3   1        5.10        6.22      1.73 o 
  -5   3   1       26.32       26.26      2.32 o 
  -4   3   1        7.03        9.08      1.23 o 
  -3   3   1     2461.64     2702.40     14.39 o 
  -2   3   1        1.11        2.41      0.67 o 
  -1   3   1     1770.36     1538.04     11.93 o 
   0   3   1      676.57      807.14     12.04 o 
   1   3   1      528.23      476.64      3.72 o 
   2   3   1       20.07       24.89      0.88 o 
   3   3   1       79.26       82.37      0.41 o 
   4   3   1      655.67      542.43      0.46 o 
   5   3   1       60.69       63.74      1.97 o 
   6   3   1        9.01        7.76      0.57 o 
   7   3   1        5.30        5.75      1.20 o 
   8   3   1        7.45        8.94      1.48 o 
   9   3   1        0.12        0.62      0.99 o 
  -7   4   1        0.87        3.34      2.21 o 
  -6   4   1        1.27        1.04      2.04 o 
  -5   4   1       78.91       99.87      4.70 o 
  -4   4   1       50.47       50.96      3.09 o 
  -3   4   1      393.99      412.24      7.45 o 
  -2   4   1      434.89      448.74      6.93 o 
  -1   4   1        7.69        3.70      0.88 o 
   0   4   1        4.84        5.76      0.63 o 
   1   4   1       45.33       35.46      1.28 o 
   2   4   1     1748.63     1791.26     28.02 o 
   3   4   1      209.06      192.77      2.75 o 
   4   4   1       11.70       10.80      0.80 o 
   5   4   1       18.23       17.00      1.16 o 
   6   4   1        3.46        1.35      0.59 o 
   7   4   1        0.57        1.17      0.76 o 
   8   4   1       19.45       21.57      1.81 o 
  -7   5   1        0.09        3.22      2.75 o 
  -6   5   1       20.03       24.98      3.63 o 
  -5   5   1       40.95       43.47      4.72 o 
  -4   5   1       19.08       24.94      2.75 o 
  -3   5   1        0.32        0.54      1.42 o 
  -2   5   1        1.23        0.66      1.10 o 
  -1   5   1       44.72       55.22      2.45 o 
   0   5   1      326.88      396.94      7.11 o 
   1   5   1      100.52      109.98      2.69 o 
   2   5   1      251.28      216.02      3.24 o 
   3   5   1      107.65       99.59      2.35 o 
   4   5   1       93.97       88.98      2.33 o 
   5   5   1       14.82       11.91      0.61 o 
   6   5   1       50.87       41.71      0.69 o 
   7   5   1       48.98       44.79      2.35 o 
   8   5   1        0.02        0.87      0.87 o 
  -6   6   1        1.06        1.60      3.09 o 
  -5   6   1       15.84       12.55      3.39 o 
  -4   6   1       12.66       20.89      2.78 o 
  -3   6   1       13.34       11.63      2.31 o 
  -2   6   1        0.93        1.03      1.19 o 
  -1   6   1       11.94       14.77      1.71 o 
   0   6   1       84.51      107.79      3.26 o 
   1   6   1        4.22        6.34      1.03 o 
   2   6   1        0.10        0.13      0.46 o 
   3   6   1       19.55       19.65      1.28 o 
   4   6   1        3.10        1.34      0.66 o 
   5   6   1       41.40       37.39      1.82 o 
   6   6   1        0.40        1.37      0.68 o 
   7   6   1        6.14        4.28      0.99 o 
  -6   7   1        3.85        1.08      3.63 o 
  -5   7   1        0.14        6.19      2.42 o 
  -4   7   1        5.06        6.06      2.56 o 
  -3   7   1       12.15       17.74      2.61 o 
  -2   7   1        2.78        0.36      1.81 o 
  -1   7   1        0.00        0.47      1.28 o 
   0   7   1        6.40        9.24      3.18 o 
   1   7   1        5.06        7.04      1.37 o 
   2   7   1        7.79        7.52      1.15 o 
   3   7   1       50.15       56.02      2.52 o 
   4   7   1       14.62       20.44      1.68 o 
   5   7   1        8.26        8.02      0.82 o 
   6   7   1        1.41        2.96      0.81 o 
   7   7   1        0.13        0.62      0.80 o 
  -5   8   1        0.04        5.13      2.13 o 
  -4   8   1        0.22        2.86      2.86 o 
  -3   8   1        1.09        1.91      2.33 o 
  -2   8   1        1.30        0.47      2.08 o 
  -1   8   1        1.12        3.97      1.53 o 
   0   8   1        0.05        0.03      1.12 o 
   1   8   1        2.29        1.26      1.61 o 
   2   8   1       17.30       24.45      2.11 o 
   3   8   1       27.42       34.71      2.36 o 
   4   8   1        0.15        1.22      0.85 o 
   5   8   1        0.61        1.06      1.03 o 
   6   8   1        8.18       10.46      1.27 o 
  -3   9   1        0.95        0.29      2.52 o 
  -2   9   1        0.17        0.28      2.33 o 
  -1   9   1        5.27        4.00      2.64 o 
   0   9   1        2.52        6.27      1.72 o 
   1   9   1       18.04       27.04      3.17 o 
   2   9   1        2.48        0.32      1.45 o 
   3   9   1       12.85        8.82      1.98 o 
   4   9   1        6.28        7.99      1.68 o 
   5   9   1        1.03        1.36      0.73 o 
  -1  10   1        1.45        3.97      1.98 o 
   0  10   1        7.73        4.81      2.63 o 
   1  10   1        3.64        6.87      2.07 o 
   2  10   1        1.08        1.68      1.40 o 
   0  -9   2        0.06        0.07      0.44 o 
  -3  -8   2        1.82        1.85      0.85 o 
  -2  -8   2        0.23        0.79      0.66 o 
  -1  -8   2       22.67       16.57      1.52 o 
   0  -8   2        2.44        0.48      0.64 o 
   1  -8   2      107.48      108.84      2.99 o 
   2  -8   2        0.72        1.47      0.90 o 
   3  -8   2        1.89        0.31      1.50 o 
   4  -8   2        1.19        2.55      1.42 o 
  -5  -7   2        0.04        0.76      0.76 o 
  -4  -7   2        0.27        0.34      0.78 o 
  -3  -7   2       10.09       10.47      1.08 o 
  -2  -7   2        1.44        1.53      0.81 o 
  -1  -7   2      177.62      150.88      3.81 o 
   0  -7   2       38.47       34.00      1.40 o 
   1  -7   2        2.87        1.21      0.91 o 
   2  -7   2        0.74        0.52      1.03 o 
   3  -7   2        1.54        0.94      1.48 o 
   4  -7   2        2.69        4.45      1.87 o 
   5  -7   2        0.26        1.23      1.96 o 
  -6  -6   2        0.33        0.44      0.83 o 
  -5  -6   2       10.28       14.72      1.48 o 
  -4  -6   2        1.40        1.91      1.02 o 
  -3  -6   2      132.83      133.38      3.54 o 
  -2  -6   2      366.21      339.03      5.06 o 
  -1  -6   2       86.41       77.89      2.60 o 
   0  -6   2        1.28        2.82      0.67 o 
   1  -6   2       22.17       24.36      1.57 o 
   2  -6   2       77.83       76.60      3.08 o 
   3  -6   2        0.26        2.00      1.32 o 
   4  -6   2       46.40       55.07      3.65 o 
   5  -6   2        5.45        6.51      2.07 o 
   6  -6   2        0.11        2.46      1.78 o 
  -6  -5   2        2.89        1.79      1.06 o 
  -5  -5   2        0.01        0.62      0.87 o 
  -4  -5   2       62.52       66.85      2.59 o 
  -3  -5   2      411.05      405.93      5.30 o 
  -2  -5   2       31.02       27.91      1.49 o 
  -1  -5   2      117.86       99.07      2.55 o 
   0  -5   2       35.95       29.89      0.63 o 
   1  -5   2       10.19        8.30      0.52 o 
   2  -5   2      198.74      201.70      0.88 o 
   3  -5   2       27.49       29.30      2.31 o 
   4  -5   2        8.65       11.59      1.79 o 
   5  -5   2        0.26        0.00      1.51 o 
   6  -5   2        0.89        0.82      1.80 o 
   7  -5   2        2.14        4.40      2.04 o 
  -7  -4   2        3.26        4.72      1.04 o 
  -6  -4   2        0.77        0.75      0.95 o 
  -5  -4   2       12.77       13.66      1.42 o 
  -4  -4   2        0.01        0.69      0.66 o 
  -3  -4   2        3.95        4.21      0.64 o 
  -2  -4   2        9.55        8.98      0.74 o 
  -1  -4   2       15.73       12.19      0.90 o 
   0  -4   2       41.32       51.10      2.12 o 
   1  -4   2       33.50       37.39      1.69 o 
   2  -4   2      277.24      315.74      4.81 o 
   3  -4   2       13.33       13.36      1.56 o 
   4  -4   2       23.52       25.63      1.98 o 
   5  -4   2        1.40        2.85      1.26 o 
   6  -4   2       11.21        7.52      2.15 o 
   7  -4   2       25.16       21.06      3.15 o 
   8  -4   2        2.72        2.00      1.86 o 
  -7  -3   2        0.62        1.47      0.78 o 
  -6  -3   2        5.45        5.18      1.13 o 
  -5  -3   2        0.99        0.56      0.79 o 
  -4  -3   2       17.83       18.25      1.26 o 
  -3  -3   2       86.38       75.16      2.06 o 
  -2  -3   2        7.38        6.70      0.61 o 
  -1  -3   2        5.24        5.79      0.59 o 
   0  -3   2      430.11      348.12    236.37 o 
   1  -3   2       86.77       74.16      0.38 o 
   2  -3   2      256.42      256.26      4.07 o 
   3  -3   2       27.24       23.92      1.48 o 
   4  -3   2        0.37        1.46      0.72 o 
   5  -3   2       51.69       41.33      0.91 o 
   6  -3   2        4.83        9.30      1.54 o 
   7  -3   2       26.24       26.49      2.60 o 
   8  -3   2        5.57        3.37      1.96 o 
  -8  -2   2        0.12        1.86      0.87 o 
  -7  -2   2        6.51        6.06      1.00 o 
  -6  -2   2       45.69       42.74      2.20 o 
  -5  -2   2       18.77       18.62      1.41 o 
  -4  -2   2       38.27       42.49      1.68 o 
  -3  -2   2       76.70       72.61      1.93 o 
  -2  -2   2        3.24        2.65      0.38 o 
  -1  -2   2        0.43        0.10      0.26 o 
   0  -2   2        0.00        0.13      0.22 o 
   1  -2   2      128.16      109.66      2.79 o 
   2  -2   2      383.83      403.89      4.29 o 
   3  -2   2        5.69        4.14      0.69 o 
   4  -2   2       13.22       18.53      1.36 o 
   5  -2   2      155.51      144.58      3.67 o 
   6  -2   2        8.76        8.60      1.40 o 
   7  -2   2        0.22        0.26      1.25 o 
   8  -2   2        2.74        4.43      1.45 o 
  -8  -1   2        9.43       10.91      1.52 o 
  -7  -1   2        5.09        7.11      1.25 o 
  -6  -1   2        9.52       10.00      1.36 o 
  -5  -1   2       14.17       17.63      1.30 o 
  -4  -1   2      111.41      101.34      2.54 o 
  -3  -1   2      160.49      170.41      2.88 o 
  -2  -1   2        4.61        2.60      0.40 o 
  -1  -1   2        9.78        8.27      0.56 o 
   0  -1   2       14.58       18.57      1.17 o 
   1  -1   2       66.07       67.19      1.87 o 
   2  -1   2      118.88      126.51      2.41 o 
   3  -1   2       87.81       84.22      1.94 o 
   4  -1   2        3.53        2.58      0.58 o 
   5  -1   2        3.21        5.24      0.69 o 
   6  -1   2       17.38       12.51      0.76 o 
   7  -1   2       10.80        8.87      0.93 o 
   8  -1   2       20.63       19.47      2.26 o 
   9  -1   2        1.16        1.15      1.48 o 
  -8   0   2        1.92        2.26      1.23 o 
  -7   0   2        2.11        2.71      1.33 o 
  -6   0   2       14.61       13.07      1.79 o 
  -5   0   2        0.05        0.43      0.77 o 
  -4   0   2       50.86       50.15      1.72 o 
  -3   0   2        8.95        9.23      0.75 o 
  -2   0   2       51.28       61.80      1.54 o 
  -1   0   2     1026.03     1026.29      5.39 o 
   0   0   2     1042.76     1198.50     32.38 o 
   1   0   2      253.13      265.01      3.24 o 
   2   0   2      470.78      565.75      4.03 o 
   3   0   2      222.19      217.89      2.75 o 
   4   0   2       60.74       58.75      0.31 o 
   5   0   2      163.49      132.19      2.90 o 
   6   0   2        3.65        1.01      0.59 o 
   7   0   2        0.07        1.00      1.00 o 
   8   0   2       78.21       78.65      3.61 o 
   9   0   2        6.38        5.07      1.78 o 
  -8   1   2        1.04        0.14      1.50 o 
  -7   1   2        6.76        6.79      1.46 o 
  -6   1   2        3.14        3.42      1.21 o 
  -5   1   2       52.26       60.19      2.55 o 
  -4   1   2       35.90       38.11      1.78 o 
  -3   1   2       33.29       34.42      1.45 o 
  -2   1   2      125.68      142.50      2.50 o 
  -1   1   2        0.32        0.54      0.47 o 
   0   1   2      126.64      116.17     80.65 o 
   1   1   2     1455.04     1419.07     23.65 o 
   2   1   2     1104.56     1006.02     20.76 o 
   3   1   2       89.59       86.37      0.20 o 
   4   1   2       80.89       68.60      1.64 o 
   5   1   2        0.38        0.52      0.35 o 
   6   1   2        1.05        1.34      0.58 o 
   7   1   2       16.21       18.11      1.67 o 
   8   1   2       22.45       29.92      2.27 o 
   9   1   2        0.46        3.19      1.30 o 
  -8   2   2        0.71        0.66      1.45 o 
  -7   2   2        2.34        0.95      1.40 o 
  -6   2   2       13.43       13.48      2.05 o 
  -5   2   2       57.31       63.58      2.90 o 
  -4   2   2        0.21        0.07      0.69 o 
  -3   2   2       69.63       66.98      0.49 o 
  -2   2   2       79.29       83.91      2.20 o 
  -1   2   2      542.40      558.61      6.05 o 
   0   2   2     1122.53      717.72    514.20 o 
   1   2   2     1723.41     1758.45     30.79 o 
   2   2   2      413.46      482.28      3.88 o 
   3   2   2      153.41      149.15      2.19 o 
   4   2   2        0.27        0.43      0.30 o 
   5   2   2       40.70       31.98      1.39 o 
   6   2   2       39.85       37.30      1.79 o 
   7   2   2       85.84       90.11      3.27 o 
   8   2   2        1.35        1.03      1.17 o 
   9   2   2        0.27        0.65      1.09 o 
  -8   3   2        3.04        3.71      1.59 o 
  -7   3   2       79.85       64.37      4.16 o 
  -6   3   2        6.24        7.95      1.55 o 
  -5   3   2       36.64       40.78      2.64 o 
  -4   3   2       17.30       18.79      1.68 o 
  -3   3   2       41.38       45.06      2.14 o 
  -2   3   2      558.94      571.88      7.03 o 
  -1   3   2       22.29       16.61      0.61 o 
   0   3   2      104.39      119.00      1.51 o 
   1   3   2      288.99      292.01      0.26 o 
   2   3   2       22.80       26.98      1.02 o 
   3   3   2      201.52      219.73      2.86 o 
   4   3   2      687.95      635.46      5.08 o 
   5   3   2       20.11       17.68      1.04 o 
   6   3   2      150.31      138.84      3.24 o 
   7   3   2        0.34        0.87      0.73 o 
   8   3   2        4.76        4.16      1.12 o 
   9   3   2        0.60        2.06      0.93 o 
  -7   4   2       30.88       26.35      3.45 o 
  -6   4   2       39.62       37.46      3.48 o 
  -5   4   2        4.25        5.41      1.35 o 
  -4   4   2        8.33        7.81      1.86 o 
  -3   4   2       67.27       70.40      3.15 o 
  -2   4   2     3007.35     3324.16     17.15 o 
  -1   4   2       18.32       28.01      1.57 o 
   0   4   2       24.84       29.89      1.09 o 
   1   4   2      416.76      368.23      3.75 o 
   2   4   2       25.50       21.85      1.03 o 
   3   4   2      133.03      129.20      2.36 o 
   4   4   2      126.02      116.87      2.43 o 
   5   4   2        4.87        4.90      0.64 o 
   6   4   2        1.17        0.53      0.77 o 
   7   4   2        4.48        5.90      1.02 o 
   8   4   2        0.67        1.65      0.94 o 
   9   4   2        5.26        4.72      1.45 o 
  -7   5   2        0.49        0.29      2.50 o 
  -6   5   2       21.30       22.80      3.40 o 
  -5   5   2        0.78        2.60      2.27 o 
  -4   5   2      638.71      763.76     11.87 o 
  -3   5   2        7.14        6.16      1.85 o 
  -2   5   2      507.04      518.17      8.64 o 
  -1   5   2       31.46       44.89      2.27 o 
   0   5   2       20.63       61.48     29.30 o 
   1   5   2        0.44        0.15      0.43 o 
   2   5   2       57.82       61.14      1.86 o 
   3   5   2      233.43      211.13      3.19 o 
   4   5   2       42.98       42.72      1.62 o 
   5   5   2        7.86        6.20      0.75 o 
   6   5   2        7.20        6.36      0.91 o 
   7   5   2        9.40       11.30      1.26 o 
   8   5   2        0.60        0.86      0.80 o 
  -6   6   2       40.13       32.81      3.40 o 
  -5   6   2        0.87        2.74      2.68 o 
  -4   6   2      169.48      208.61      7.85 o 
  -3   6   2      122.41      133.43      5.42 o 
  -2   6   2        0.17        1.28      1.28 o 
  -1   6   2        3.02        3.94      1.23 o 
   0   6   2       42.58       48.25      2.77 o 
   1   6   2      467.10      527.87      6.55 o 
   2   6   2       72.82       73.85      2.49 o 
   3   6   2        4.13        2.48      0.67 o 
   4   6   2       41.49       43.18      1.77 o 
   5   6   2        6.81        5.45      0.77 o 
   6   6   2        0.86        1.08      0.61 o 
   7   6   2       16.29       12.21      1.42 o 
   8   6   2        6.93        4.19      1.17 o 
  -6   7   2       25.05       20.50      4.23 o 
  -5   7   2       17.58       19.09      3.89 o 
  -4   7   2        4.60        0.53      3.04 o 
  -3   7   2       22.00       22.50      3.19 o 
  -2   7   2       21.63       23.66      2.93 o 
  -1   7   2      124.98      129.39      6.16 o 
   0   7   2       34.59       31.69     23.63 o 
   1   7   2      104.23      107.82      4.03 o 
   2   7   2       25.14       26.49      1.82 o 
   3   7   2       35.52       37.00      2.11 o 
   4   7   2       20.94       20.35      1.58 o 
   5   7   2       56.32       58.57      2.50 o 
   6   7   2       41.61       36.41      2.11 o 
   7   7   2        0.05        0.87      0.76 o 
  -5   8   2        0.42        2.08      3.28 o 
  -4   8   2        0.27        1.24      1.98 o 
  -3   8   2        0.33        5.50      2.17 o 
  -2   8   2        4.66        3.34      2.77 o 
  -1   8   2       40.34       50.00      4.18 o 
   0   8   2        3.37        0.48      1.32 o 
   1   8   2        0.81        0.34      1.36 o 
   2   8   2        1.35        1.99      1.23 o 
   3   8   2        0.84        0.68      0.93 o 
   4   8   2       34.71       35.88      2.34 o 
   5   8   2        3.09        1.32      0.93 o 
   6   8   2        9.88       10.59      1.37 o 
  -3   9   2        0.16        4.28      2.02 o 
  -2   9   2        0.30        1.41      2.06 o 
  -1   9   2        0.02        0.00      2.10 o 
   0   9   2        0.30        2.85      1.79 o 
   1   9   2        1.52        2.38      2.05 o 
   2   9   2       25.39       25.28      3.35 o 
   3   9   2        0.28        1.30      1.30 o 
   4   9   2        9.45        9.30      1.68 o 
   5   9   2        1.19        2.64      1.08 o 
  -2  10   2        0.01        1.45      2.48 o 
  -1  10   2        0.70        1.98      2.30 o 
   0  10   2        0.08        1.20      1.61 o 
   1  10   2        4.29        9.88      2.43 o 
   2  10   2       11.73       12.25      2.96 o 
   3  10   2        0.02        0.00      1.49 o 
   4  10   2        1.24        2.75      1.32 o 
  -2  -8   3        9.03        6.05      0.93 o 
  -1  -8   3        7.04        4.25      0.89 o 
   0  -8   3        3.71        1.45      0.52 o 
   1  -8   3        0.21        0.56      0.62 o 
   2  -8   3        1.13        0.35      0.81 o 
   3  -8   3        0.59        0.78      0.89 o 
  -4  -7   3        0.11        0.75      0.75 o 
  -3  -7   3        0.52        1.26      0.58 o 
  -2  -7   3        0.30        0.62      0.63 o 
  -1  -7   3        2.12        1.44      0.77 o 
   0  -7   3        2.40        1.74      0.61 o 
   1  -7   3        0.11        0.80      0.80 o 
   2  -7   3       18.92       18.06      1.67 o 
   3  -7   3        7.76        5.95      1.28 o 
   4  -7   3        1.11        0.32      1.40 o 
   5  -7   3        1.52        1.97      1.31 o 
  -5  -6   3        1.38        1.05      0.77 o 
  -4  -6   3        4.89        5.97      1.14 o 
  -3  -6   3        0.54        1.02      0.68 o 
  -2  -6   3        5.54        5.44      1.04 o 
  -1  -6   3        2.46        2.44      0.93 o 
   0  -6   3      248.35      143.62    106.47 o 
   1  -6   3       16.24       14.80      1.36 o 
   2  -6   3        0.04        1.00      0.66 o 
   3  -6   3        2.01        0.11      0.91 o 
   4  -6   3        0.51        2.11      1.19 o 
   5  -6   3        0.24        0.95      1.67 o 
   6  -6   3        0.14        0.81      1.69 o 
  -6  -5   3        3.19        3.43      0.93 o 
  -5  -5   3        0.00        0.65      0.80 o 
  -4  -5   3       11.99       13.47      1.32 o 
  -3  -5   3        1.35        0.80      0.69 o 
  -2  -5   3      362.60      373.15      5.17 o 
  -1  -5   3        6.83       10.85      1.06 o 
   0  -5   3        6.41        5.69      1.42 o 
   1  -5   3        2.18        1.01      0.73 o 
   2  -5   3        1.80        1.63      0.62 o 
   3  -5   3        4.02        1.79      1.12 o 
   4  -5   3        6.71        6.66      1.53 o 
   5  -5   3       66.38       74.71      4.54 o 
   6  -5   3        2.94        4.36      1.58 o 
   7  -5   3        1.68        1.45      1.53 o 
  -6  -4   3        4.10        0.83      0.83 o 
  -5  -4   3       10.99       15.80      1.45 o 
  -4  -4   3      224.28      257.64      4.82 o 
  -3  -4   3      441.56      456.60      5.58 o 
  -2  -4   3      110.42      113.20      2.78 o 
  -1  -4   3       17.85       18.49      1.19 o 
   0  -4   3        7.75        7.91      0.68 o 
   1  -4   3      118.11      106.18      0.72 o 
   2  -4   3        0.39        0.41      0.64 o 
   3  -4   3      132.62      138.15      3.76 o 
   4  -4   3       53.41       69.42      3.27 o 
   5  -4   3        0.21        0.44      1.35 o 
   6  -4   3        1.44        0.51      1.49 o 
   7  -4   3        2.05        0.39      1.60 o 
  -7  -3   3        0.12        0.47      0.71 o 
  -6  -3   3        2.55        3.17      1.01 o 
  -5  -3   3      104.52      119.86      3.61 o 
  -4  -3   3      470.52      527.08      6.38 o 
  -3  -3   3      130.51      129.10      2.93 o 
  -2  -3   3      174.39      168.54      3.07 o 
  -1  -3   3      113.76      120.40      2.62 o 
   0  -3   3       83.12       63.65     44.62 o 
   1  -3   3      599.84      664.99      6.04 o 
   2  -3   3       13.13       13.55      1.01 o 
   3  -3   3       16.06       12.60      1.15 o 
   4  -3   3        0.68        2.53      1.00 o 
   5  -3   3        2.75        4.67      1.06 o 
   6  -3   3        2.25        2.60      1.42 o 
   7  -3   3       12.03       10.39      1.14 o 
   8  -3   3        2.58        1.76      1.59 o 
  -7  -2   3        8.81        7.72      1.36 o 
  -6  -2   3       32.86       36.09      2.12 o 
  -5  -2   3        8.42       10.18      1.40 o 
  -4  -2   3       17.57       17.02      1.38 o 
  -3  -2   3        4.64        4.96      0.68 o 
  -2  -2   3       12.68       12.61      0.86 o 
  -1  -2   3      169.76      178.60      3.31 o 
   0  -2   3      237.56      235.06      7.59 o 
   1  -2   3      941.44      953.01      0.47 o 
   2  -2   3       17.36       15.60      0.38 o 
   3  -2   3       59.13       50.86      1.75 o 
   4  -2   3        0.35        0.00      0.52 o 
   5  -2   3       42.58       48.11      2.28 o 
   6  -2   3      100.11      115.43      3.99 o 
   7  -2   3       10.46       12.40      1.70 o 
   8  -2   3        0.05        1.52      1.34 o 
  -7  -1   3        3.25        1.69      1.17 o 
  -6  -1   3        0.97        2.19      0.74 o 
  -5  -1   3        0.15        0.24      0.71 o 
  -4  -1   3       15.56       15.42      1.16 o 
  -3  -1   3        7.82        8.75      0.81 o 
  -2  -1   3       17.60       17.98      0.90 o 
  -1  -1   3      926.86      804.05      7.04 o 
   0  -1   3      106.57       74.91     60.82 o 
   1  -1   3      898.00      928.54      5.80 o 
   2  -1   3      186.94      185.10      2.70 o 
   3  -1   3       54.71       58.50      1.63 o 
   4  -1   3      276.12      318.22      4.07 o 
   5  -1   3       36.28       27.24      0.60 o 
   6  -1   3       80.67       64.13      0.71 o 
   7  -1   3       31.52       28.96      0.93 o 
   8  -1   3       44.06       39.69      2.90 o 
   9  -1   3       18.68       17.19      2.25 o 
  -7   0   3       14.86       13.03      1.73 o 
  -6   0   3       15.24       15.21      1.57 o 
  -5   0   3       14.14       15.83      1.37 o 
  -4   0   3       21.71       18.63      1.15 o 
  -3   0   3       11.52       11.13      0.88 o 
  -2   0   3       12.36       11.52      0.73 o 
  -1   0   3       29.42       32.30      1.52 o 
   0   0   3      112.80      137.54      1.58 o 
   1   0   3      500.36      542.88      4.11 o 
   2   0   3        0.46        0.04      0.22 o 
   3   0   3       35.20       35.71      1.17 o 
   4   0   3      444.15      435.83      4.27 o 
   5   0   3        0.32        0.37      0.42 o 
   6   0   3        0.35        0.35      0.73 o 
   7   0   3        6.19        6.66      1.41 o 
   8   0   3       84.58       82.11      3.79 o 
   9   0   3       91.32       84.70      4.10 o 
  -7   1   3        3.75        6.11      1.31 o 
  -6   1   3       12.03       11.53      1.68 o 
  -5   1   3       51.85       56.29      2.56 o 
  -4   1   3       37.61       40.24      1.86 o 
  -3   1   3       11.54       12.08      0.90 o 
  -2   1   3        8.80        9.77      0.69 o 
  -1   1   3        5.55        6.74      0.53 o 
   0   1   3      168.93      155.81      2.04 o 
   1   1   3      630.36      564.40      0.17 o 
   2   1   3      152.65      147.49      2.06 o 
   3   1   3        0.80        2.23      0.33 o 
   4   1   3        3.98        4.29      0.48 o 
   5   1   3       82.87       71.09      2.05 o 
   6   1   3        4.99        3.47      0.80 o 
   7   1   3       71.19       82.53      3.12 o 
   8   1   3        0.38        1.01      1.24 o 
   9   1   3       86.54       85.94      3.83 o 
  -7   2   3        2.61        0.94      1.47 o 
  -6   2   3        0.02        2.73      1.03 o 
  -5   2   3       26.54       26.07      2.08 o 
  -4   2   3        0.00        0.41      0.66 o 
  -3   2   3       16.92       14.58      1.08 o 
  -2   2   3      168.66      159.84      3.19 o 
  -1   2   3      196.75      172.77      2.75 o 
   0   2   3      129.96      135.57      1.60 o 
   1   2   3      405.42      462.69      3.77 o 
   2   2   3        7.54        4.85      0.44 o 
   3   2   3      142.31      120.16      1.97 o 
   4   2   3      397.56      401.41      3.33 o 
   5   2   3       30.65       28.63      1.25 o 
   6   2   3        4.50        4.53      0.79 o 
   7   2   3      266.68      276.71      5.33 o 
   8   2   3        8.63        8.88      1.69 o 
   9   2   3        3.00        5.44      1.37 o 
  -7   3   3        0.29        1.70      1.47 o 
  -6   3   3       13.13       10.75      2.05 o 
  -5   3   3        3.73        2.86      1.09 o 
  -4   3   3       10.95        8.06      1.37 o 
  -3   3   3       52.58       56.49      2.35 o 
  -2   3   3        0.84        1.18      0.62 o 
  -1   3   3      163.74      160.19      3.05 o 
   0   3   3      244.77      204.60      5.49 o 
   1   3   3      887.07      792.80      0.40 o 
   2   3   3      485.38      479.66      4.49 o 
   3   3   3       13.43        7.74      0.66 o 
   4   3   3       21.39       22.77      1.03 o 
   5   3   3        9.13        6.33      0.76 o 
   6   3   3       48.47       44.37      1.90 o 
   7   3   3       13.31       14.84      1.41 o 
   8   3   3        0.26        0.94      1.05 o 
   9   3   3        0.13        0.71      0.96 o 
  -7   4   3        3.28        1.21      1.99 o 
  -6   4   3       10.65       10.58      2.36 o 
  -5   4   3        0.62        1.26      1.26 o 
  -4   4   3        0.03        0.13      1.07 o 
  -3   4   3       17.45       12.37      1.45 o 
  -2   4   3      191.67      217.90      4.88 o 
  -1   4   3      376.49      416.70      5.31 o 
   0   4   3      121.36       72.55     49.88 o 
   1   4   3       81.61       74.79      1.80 o 
   2   4   3       25.07       21.90      0.32 o 
   3   4   3       24.06       21.24      1.06 o 
   4   4   3       56.50       50.47      1.61 o 
   5   4   3        6.78        3.68      0.56 o 
   6   4   3      128.45      128.32      3.16 o 
   7   4   3       15.11       13.16      0.72 o 
   8   4   3        0.22        1.32      0.78 o 
   9   4   3        0.72        1.32      0.84 o 
  -7   5   3        1.70        0.75      2.05 o 
  -6   5   3        2.35        5.22      1.79 o 
  -5   5   3        0.38        0.66      2.00 o 
  -4   5   3        1.70        5.99      2.06 o 
  -3   5   3      240.50      266.77      6.81 o 
  -2   5   3        0.04        0.22      1.11 o 
  -1   5   3        1.68        3.14      0.79 o 
   0   5   3       48.76       36.21     26.41 o 
   1   5   3      107.81      107.78      2.11 o 
   2   5   3       48.48       46.71      1.69 o 
   3   5   3      461.89      429.56      4.77 o 
   4   5   3       67.74       61.73      1.89 o 
   5   5   3       93.79       86.91      2.38 o 
   6   5   3       10.27        8.52      0.90 o 
   7   5   3        9.48        8.88      0.66 o 
   8   5   3        1.96        0.76      0.79 o 
  -6   6   3        3.58        5.14      2.44 o 
  -5   6   3        0.63        0.27      2.30 o 
  -4   6   3        2.22        2.33      2.33 o 
  -3   6   3      453.12      469.90     10.44 o 
  -2   6   3        4.00        4.52      1.76 o 
  -1   6   3        1.23        0.90      0.95 o 
   0   6   3      159.42      121.72     86.44 o 
   1   6   3       58.01       47.00      0.74 o 
   2   6   3      133.83      144.57      0.67 o 
   3   6   3       67.23       69.83      2.33 o 
   4   6   3        1.66        2.59      0.58 o 
   5   6   3        0.34        0.26      0.64 o 
   6   6   3       13.88       11.52      0.59 o 
   7   6   3        0.47        0.08      0.67 o 
   8   6   3        6.01        5.86      0.56 o 
  -5   7   3      159.57      139.31      7.88 o 
  -4   7   3        2.39        2.75      2.99 o 
  -3   7   3       96.66      109.63      5.88 o 
  -2   7   3        0.58        1.52      1.82 o 
  -1   7   3        0.45        2.81      1.27 o 
   0   7   3       20.59       21.69      2.21 o 
   1   7   3        9.31        9.99      1.79 o 
   2   7   3       37.64       46.26      2.54 o 
   3   7   3       13.48       13.34      1.27 o 
   4   7   3        6.92        7.05      1.00 o 
   5   7   3        2.12        1.65      0.68 o 
   6   7   3        8.39       11.11      1.13 o 
   7   7   3        1.59        0.76      0.76 o 
   8   7   3        2.67        4.06      1.00 o 
  -5   8   3       53.16       39.07      5.39 o 
  -4   8   3       28.14       27.16      3.83 o 
  -3   8   3        0.09        2.54      2.54 o 
  -2   8   3        0.93        0.24      2.10 o 
  -1   8   3        0.93        2.50      1.85 o 
   0   8   3      109.23      135.22      7.75 o 
   1   8   3       14.47       11.95      1.30 o 
   2   8   3        1.88        4.16      1.36 o 
   3   8   3       27.00       35.24      2.45 o 
   4   8   3        9.14       13.14      1.40 o 
   5   8   3        1.11        2.21      0.84 o 
   6   8   3        6.51        6.12      0.98 o 
   7   8   3        2.47        0.51      0.97 o 
  -3   9   3        3.12        1.53      3.03 o 
  -2   9   3       42.79       51.36      4.99 o 
  -1   9   3        8.67       12.26      2.97 o 
   0   9   3       22.14       26.53      4.04 o 
   1   9   3        2.95        1.51      2.16 o 
   2   9   3        3.69        8.06      1.73 o 
   3   9   3       10.60       10.84      2.19 o 
   4   9   3       30.30       34.74      2.62 o 
   5   9   3       21.09       18.70      1.90 o 
   6   9   3        0.34        1.78      0.84 o 
  -2  10   3       11.78       16.96      2.99 o 
  -1  10   3        1.13        2.08      2.78 o 
   0  10   3        2.35        1.05      1.79 o 
   1  10   3        0.01        2.64      1.65 o 
   2  10   3        0.00        2.04      2.04 o 
   3  10   3       16.97       24.30      2.86 o 
   4  10   3        3.19        2.93      1.31 o 
  -2  -7   4        0.06        0.14      0.59 o 
  -1  -7   4        0.00        0.50      0.61 o 
   0  -7   4        1.13        0.63      0.54 o 
   1  -7   4        1.92        0.00      0.65 o 
   2  -7   4       21.16       13.39      1.44 o 
   3  -7   4        0.11        0.66      0.82 o 
   4  -7   4        0.19        0.11      0.87 o 
  -4  -6   4        0.00        0.64      0.64 o 
  -3  -6   4       17.50       15.62      1.43 o 
  -2  -6   4       17.97       17.26      1.54 o 
  -1  -6   4        7.85        5.79      0.94 o 
   0  -6   4        3.99        2.73      0.61 o 
   1  -6   4        0.65        0.24      0.70 o 
   2  -6   4        0.02        0.97      0.68 o 
   3  -6   4        7.28        5.39      1.17 o 
   4  -6   4        0.01        0.12      1.00 o 
   5  -6   4       10.17        7.11      2.12 o 
  -5  -5   4        0.67        0.88      0.64 o 
  -4  -5   4        0.00        0.61      0.64 o 
  -3  -5   4        1.81        1.11      0.78 o 
  -2  -5   4        9.27        8.95      1.07 o 
  -1  -5   4       20.14       18.10      1.41 o 
   0  -5   4        1.53        0.58      0.43 o 
   1  -5   4        3.72        0.60      0.59 o 
   2  -5   4       13.25       10.69      0.63 o 
   3  -5   4        4.70        6.31      1.01 o 
   4  -5   4        0.16        1.10      1.10 o 
   5  -5   4       34.17       46.13      3.06 o 
   6  -5   4        0.12        0.93      1.92 o 
  -6  -4   4        0.69        2.29      0.72 o 
  -5  -4   4        2.16        3.38      1.00 o 
  -4  -4   4        4.56        3.47      1.11 o 
  -3  -4   4        3.72        4.29      0.90 o 
  -2  -4   4       12.28       15.58      1.28 o 
  -1  -4   4      298.37      310.12      4.70 o 
   0  -4   4       79.53       58.16     41.62 o 
   1  -4   4        3.02        3.26      0.72 o 
   2  -4   4        1.24        3.15      0.81 o 
   3  -4   4        1.38        0.08      0.67 o 
   4  -4   4        2.02        3.68      1.12 o 
   5  -4   4        0.45        1.72      1.35 o 
   6  -4   4        0.02        1.02      1.31 o 
   7  -4   4        0.14        1.47      1.67 o 
  -6  -3   4        0.51        0.78      0.91 o 
  -5  -3   4        3.56        5.14      0.83 o 
  -4  -3   4        7.55       11.39      1.25 o 
  -3  -3   4      361.91      411.92      5.53 o 
  -2  -3   4       29.16       27.11      1.48 o 
  -1  -3   4       13.66       13.86      1.00 o 
   0  -3   4        1.42        0.84      0.86 o 
   1  -3   4       46.10       42.78      1.68 o 
   2  -3   4      125.25      111.43      0.44 o 
   3  -3   4       25.04       21.49      1.44 o 
   4  -3   4      142.03      140.77      3.77 o 
   5  -3   4        2.73        2.40      1.17 o 
   6  -3   4        4.73        5.99      1.33 o 
   7  -3   4        0.12        1.45      1.27 o 
   8  -3   4        0.08        0.85      1.34 o 
  -7  -2   4        1.87        2.60      0.76 o 
  -6  -2   4        9.80        9.22      1.49 o 
  -5  -2   4      207.45      255.44      5.40 o 
  -4  -2   4      195.80      231.12      4.71 o 
  -3  -2   4       81.55       85.56      2.56 o 
  -2  -2   4       21.03       23.12      1.33 o 
  -1  -2   4       30.48       33.54      1.57 o 
   0  -2   4        3.89        3.89      0.59 o 
   1  -2   4        0.39        0.04      0.41 o 
   2  -2   4      355.33      362.61      4.22 o 
   3  -2   4      283.90      275.84      3.92 o 
   4  -2   4        0.97        1.33      0.66 o 
   5  -2   4        0.67        0.44      0.83 o 
   6  -2   4        1.10        1.21      0.89 o 
   7  -2   4        0.14        1.24      1.24 o 
   8  -2   4        0.44        1.21      1.08 o 
  -7  -1   4        5.34        3.42      1.07 o 
  -6  -1   4       57.38       51.00      2.72 o 
  -5  -1   4      321.89      371.23      5.93 o 
  -4  -1   4      199.12      231.88      4.63 o 
  -3  -1   4       35.49       39.82      1.69 o 
  -2  -1   4       57.20       58.43      1.84 o 
  -1  -1   4      138.37      145.77      3.31 o 
   0  -1   4     1008.04     1072.78      4.91 o 
   1  -1   4       47.39       50.06      1.52 o 
   2  -1   4        6.32        4.38      0.26 o 
   3  -1   4        1.74        0.08      0.31 o 
   4  -1   4        5.58        6.75      0.76 o 
   5  -1   4        2.45        0.13      0.47 o 
   6  -1   4       17.65       19.90      1.70 o 
   7  -1   4        0.82        1.45      0.90 o 
   8  -1   4        0.67        0.12      1.24 o 
   9  -1   4        0.73        0.28      1.28 o 
  -7   0   4       42.58       34.85      2.37 o 
  -6   0   4       26.73       26.72      2.01 o 
  -5   0   4        6.35        6.39      1.07 o 
  -4   0   4        7.23        5.84      0.96 o 
  -3   0   4       64.46       64.99      2.16 o 
  -2   0   4      262.17      282.81      3.67 o 
  -1   0   4       79.80       81.23      2.71 o 
   0   0   4     1113.11     1055.94      7.76 o 
   1   0   4       56.26       56.46      1.49 o 
   2   0   4       72.45       78.85      1.75 o 
   3   0   4        2.89        0.70      0.38 o 
   4   0   4      119.63      111.60      2.28 o 
   5   0   4      231.15      243.24      3.93 o 
   6   0   4       23.17       20.63      1.49 o 
   7   0   4        0.67        0.10      0.71 o 
   8   0   4        0.03        0.00      1.11 o 
   9   0   4        4.43        3.49      1.41 o 
  -7   1   4        0.96        0.00      1.58 o 
  -6   1   4        9.24        9.80      1.68 o 
  -5   1   4        4.24        5.10      1.26 o 
  -4   1   4       34.61       29.18      1.68 o 
  -3   1   4       12.22       10.82      0.91 o 
  -2   1   4      663.12      657.11      5.68 o 
  -1   1   4      349.68      340.70      3.70 o 
   0   1   4      675.14      689.47      6.97 o 
   1   1   4      455.66      465.43      3.92 o 
   2   1   4      282.68      281.90      0.26 o 
   3   1   4      970.72      804.30     21.98 o 
   4   1   4       77.38       82.69      1.83 o 
   5   1   4      151.12      150.11      2.91 o 
   6   1   4       89.82       86.97      2.60 o 
   7   1   4       62.19       65.62      2.72 o 
   8   1   4       21.44       21.73      2.00 o 
   9   1   4       19.51       18.55      1.97 o 
  -7   2   4        1.87        1.48      1.31 o 
  -6   2   4        0.90        0.41      1.41 o 
  -5   2   4        2.85        4.60      1.14 o 
  -4   2   4       36.89       40.33      2.28 o 
  -3   2   4       39.43       38.62      1.81 o 
  -2   2   4        5.69        2.01      0.69 o 
  -1   2   4       31.66       27.69      1.16 o 
   0   2   4      255.82      262.84      1.85 o 
   1   2   4        0.56        0.21      0.20 o 
   2   2   4        8.55        9.92      0.61 o 
   3   2   4      760.77      842.73      0.41 o 
   4   2   4       81.09       73.19      1.73 o 
   5   2   4        3.15        3.04      0.52 o 
   6   2   4        1.61        0.54      0.50 o 
   7   2   4      210.91      233.09      4.77 o 
   8   2   4      200.45      227.43      5.49 o 
   9   2   4        2.85        2.48      1.28 o 
  -7   3   4        5.44        0.79      1.75 o 
  -6   3   4        9.64        8.53      1.46 o 
  -5   3   4        2.40        2.81      1.31 o 
  -4   3   4        5.38        4.01      1.01 o 
  -3   3   4        0.61        0.43      0.84 o 
  -2   3   4        1.77        1.79      0.63 o 
  -1   3   4       15.44       13.39      0.96 o 
   0   3   4      383.66      331.38      2.66 o 
   1   3   4      442.18      436.35      4.14 o 
   2   3   4       26.76       16.56      0.32 o 
   3   3   4        2.66        1.71      0.35 o 
   4   3   4      101.42       86.21      1.96 o 
   5   3   4       14.07       11.45      0.86 o 
   6   3   4      176.64      168.09      3.46 o 
   7   3   4        4.15        3.35      1.01 o 
   8   3   4      173.20      196.14      5.08 o 
   9   3   4        1.91        1.71      1.02 o 
  -7   4   4        0.03        1.80      1.28 o 
  -6   4   4       14.10        7.28      2.26 o 
  -5   4   4        0.00        1.28      1.35 o 
  -4   4   4        0.95        2.47      1.16 o 
  -3   4   4       16.37       15.35      1.70 o 
  -2   4   4        6.08        5.95      1.21 o 
  -1   4   4       62.36       61.89      2.22 o 
   0   4   4       92.36       76.62      2.16 o 
   1   4   4       13.07        9.67      0.42 o 
   2   4   4       76.00       80.72      1.97 o 
   3   4   4      153.95      159.68      2.83 o 
   4   4   4       65.64       56.57      1.80 o 
   5   4   4        1.80        1.33      0.57 o 
   6   4   4      618.90      617.34      6.53 o 
   7   4   4        0.03        0.24      0.83 o 
   8   4   4        9.77       12.67      1.59 o 
   9   4   4        0.94        2.80      1.10 o 
  -6   5   4        0.14        2.15      2.15 o 
  -5   5   4        0.74        1.93      1.54 o 
  -4   5   4       11.28       12.08      2.07 o 
  -3   5   4        1.33        0.31      1.50 o 
  -2   5   4       51.62       54.78      2.97 o 
  -1   5   4       12.19       12.74      1.28 o 
   0   5   4      169.34      153.33      3.21 o 
   1   5   4      135.23      154.18      0.49 o 
   2   5   4        9.99        9.75      0.89 o 
   3   5   4       86.53       87.85      2.29 o 
   4   5   4      103.72       95.71      2.57 o 
   5   5   4       41.40       42.13      1.72 o 
   6   5   4        7.40        4.98      1.00 o 
   7   5   4        0.13        0.24      0.73 o 
   8   5   4        1.72        1.69      0.95 o 
   9   5   4        1.40        1.96      0.94 o 
  -6   6   4        0.99        3.69      1.86 o 
  -5   6   4        4.98        1.06      2.60 o 
  -4   6   4        0.00        0.71      1.76 o 
  -3   6   4       43.71       50.60      4.13 o 
  -2   6   4      101.62      113.68      4.78 o 
  -1   6   4       14.21       15.06      1.55 o 
   0   6   4        0.14        0.36      0.56 o 
   1   6   4        4.56        4.72      0.79 o 
   2   6   4        7.19        7.73      0.98 o 
   3   6   4       41.32       40.42      1.81 o 
   4   6   4        0.64        0.68      0.74 o 
   5   6   4       86.66       79.96      2.60 o 
   6   6   4       18.47       16.25      1.37 o 
   7   6   4        1.74        3.36      0.77 o 
   8   6   4        0.72        0.53      0.76 o 
  -5   7   4        0.04        2.98      2.98 o 
  -4   7   4       95.60       91.53      6.13 o 
  -3   7   4        0.01        0.24      1.98 o 
  -2   7   4        1.24        3.30      1.70 o 
  -1   7   4        4.08        7.09      1.75 o 
   0   7   4       51.51       51.14      4.43 o 
   1   7   4        0.10        0.11      0.91 o 
   2   7   4       87.12      102.58      0.82 o 
   3   7   4       68.89       69.96      2.83 o 
   4   7   4       28.85       32.46      1.90 o 
   5   7   4       20.13       20.38      1.45 o 
   6   7   4       12.29       10.77      1.23 o 
   7   7   4        0.58        1.09      0.65 o 
   8   7   4        3.78        3.00      0.87 o 
  -4   8   4       92.07       72.52      5.58 o 
  -3   8   4        1.96        1.13      2.69 o 
  -2   8   4        5.57        6.57      2.27 o 
  -1   8   4       10.53       14.28      2.49 o 
   0   8   4        9.65       14.97      1.65 o 
   1   8   4       98.05      116.46      4.92 o 
   2   8   4       18.51       24.28      2.16 o 
   3   8   4        0.46        0.13      1.02 o 
   4   8   4        2.82        5.21      1.13 o 
   5   8   4       11.99       11.38      1.42 o 
   6   8   4        0.12        0.17      0.74 o 
   7   8   4        4.75        4.26      0.99 o 
  -3   9   4        0.69        0.93      2.34 o 
  -2   9   4        0.28        2.90      2.22 o 
  -1   9   4       22.17       29.21      4.14 o 
   0   9   4        2.03        2.12      1.55 o 
   1   9   4       10.21        8.43      1.76 o 
   2   9   4        1.31        2.69      1.72 o 
   3   9   4        2.87        2.57      1.15 o 
   4   9   4        0.00        1.31      1.31 o 
   5   9   4        4.23        2.80      1.20 o 
   6   9   4        2.54        3.03      1.03 o 
  -2  10   4        0.04        2.14      2.80 o 
  -1  10   4       31.06       27.86      3.92 o 
   0  10   4        1.35        2.69      1.60 o 
   1  10   4        0.97        1.06      2.12 o 
   2  10   4        8.72       12.35      2.75 o 
   3  10   4        5.82       11.11      2.38 o 
   4  10   4        0.75        1.42      1.61 o 
   5  10   4        1.36        1.19      1.19 o 
   0  -7   5        1.25        0.60      0.36 o 
   1  -7   5        0.44        0.63      0.63 o 
   2  -7   5        1.28        0.78      0.72 o 
  -3  -6   5        1.27        1.20      0.65 o 
  -2  -6   5        9.26        9.94      1.07 o 
  -1  -6   5       10.13        6.02      1.01 o 
   0  -6   5        0.46        1.19      0.36 o 
   1  -6   5        9.00        7.84      0.65 o 
   2  -6   5        7.46        7.83      1.19 o 
   3  -6   5       14.28       11.48      1.39 o 
   4  -6   5        0.03        1.09      0.87 o 
  -4  -5   5        0.64        0.73      0.71 o 
  -3  -5   5        0.73        1.68      0.71 o 
  -2  -5   5        1.03        0.99      0.79 o 
  -1  -5   5        0.03        0.70      0.70 o 
   0  -5   5        4.38        2.65      2.92 o 
   1  -5   5       43.78       41.19      1.98 o 
   2  -5   5        9.15        8.26      1.10 o 
   3  -5   5        7.62        8.27      1.14 o 
   4  -5   5        0.68        0.93      0.77 o 
   5  -5   5        0.63        1.14      1.14 o 
   6  -5   5       45.49       46.54      3.28 o 
  -5  -4   5        0.50        1.45      0.72 o 
  -4  -4   5       12.78       15.17      1.43 o 
  -3  -4   5       15.20       17.60      1.49 o 
  -2  -4   5       12.70       13.98      1.33 o 
  -1  -4   5       11.48       10.36      1.14 o 
   0  -4   5        9.65       11.81      1.69 o 
   1  -4   5        7.27        9.19      0.97 o 
   2  -4   5       36.19       32.53      0.67 o 
   3  -4   5        2.31        2.57      0.86 o 
   4  -4   5       15.94       15.77      1.49 o 
   5  -4   5       13.70       12.11      1.75 o 
   6  -4   5       45.44       62.05      3.69 o 
   7  -4   5        0.41        0.67      1.72 o 
  -5  -3   5        0.23        0.39      0.71 o 
  -4  -3   5        5.02        6.70      1.02 o 
  -3  -3   5       13.27       13.77      1.34 o 
  -2  -3   5       10.00       12.73      1.10 o 
  -1  -3   5       11.04       10.58      1.12 o 
   0  -3   5        9.20        6.87      0.77 o 
   1  -3   5        1.06        0.37      0.48 o 
   2  -3   5        0.25        0.38      0.41 o 
   3  -3   5        1.44        1.55      0.62 o 
   4  -3   5      146.43      156.82      4.00 o 
   5  -3   5        2.71        0.38      0.91 o 
   6  -3   5        4.57        1.37      1.62 o 
   7  -3   5        1.18        0.15      1.39 o 
  -6  -2   5        0.02        0.88      0.88 o 
  -5  -2   5        5.93        6.41      1.31 o 
  -4  -2   5        9.64       11.30      1.27 o 
  -3  -2   5       24.12       32.66      1.79 o 
  -2  -2   5      136.09      159.96      3.62 o 
  -1  -2   5       67.95       87.10      2.63 o 
   0  -2   5        0.00        0.08      0.37 o 
   1  -2   5       54.20       59.41      1.92 o 
   2  -2   5       27.21       23.12      0.50 o 
   3  -2   5        2.32        0.59      0.59 o 
   4  -2   5        3.47        4.95      0.82 o 
   5  -2   5        5.62        6.37      1.05 o 
   6  -2   5        3.70        2.36      1.21 o 
   7  -2   5        1.42        0.52      1.17 o 
   8  -2   5        0.70        0.14      1.39 o 
  -6  -1   5        0.34        0.49      0.85 o 
  -5  -1   5       23.45       28.16      2.01 o 
  -4  -1   5      146.63      180.62      4.47 o 
  -3  -1   5       67.59       75.90      2.51 o 
  -2  -1   5       14.21       17.40      1.22 o 
  -1  -1   5       73.05       85.91      2.58 o 
   0  -1   5      100.57      108.46      1.76 o 
   1  -1   5      293.49      297.67      0.33 o 
   2  -1   5       18.40       13.44      0.89 o 
   3  -1   5      195.96      177.57      3.16 o 
   4  -1   5        7.41        8.31      0.82 o 
   5  -1   5       19.04       14.72      0.62 o 
   6  -1   5        1.35        1.09      0.85 o 
   7  -1   5        0.00        1.47      0.84 o 
   8  -1   5       14.98       13.65      1.92 o 
  -6   0   5      101.15       83.03      3.30 o 
  -5   0   5       39.74       40.64      2.37 o 
  -4   0   5       33.51       38.61      2.18 o 
  -3   0   5        0.01        0.40      0.50 o 
  -2   0   5       95.11      109.27      2.95 o 
  -1   0   5       25.01       27.04      1.40 o 
   0   0   5       38.60       35.05      0.94 o 
   1   0   5      371.98      357.17      3.78 o 
   2   0   5      593.43      507.18      0.42 o 
   3   0   5        1.86        2.49      0.50 o 
   4   0   5        0.61        0.46      0.32 o 
   5   0   5        0.00        0.38      0.45 o 
   6   0   5        2.41        2.55      0.70 o 
   7   0   5        0.05        0.20      0.73 o 
   8   0   5        9.31        9.37      1.53 o 
   9   0   5        0.41        0.37      1.08 o 
  -6   1   5      140.98      120.62      4.20 o 
  -5   1   5       98.82       96.31      3.30 o 
  -4   1   5        0.15        0.36      0.60 o 
  -3   1   5        3.41        3.71      0.75 o 
  -2   1   5       27.90       35.63      1.81 o 
  -1   1   5      489.97      458.52      4.59 o 
   0   1   5      264.28      280.39      2.47 o 
   1   1   5        2.18        2.44      0.48 o 
   2   1   5        9.69        7.38      0.28 o 
   3   1   5        0.88        0.44      0.56 o 
   4   1   5        2.40        5.02      0.66 o 
   5   1   5       24.74       22.32      0.37 o 
   6   1   5        2.96        1.57      0.39 o 
   7   1   5        0.00        0.16      0.67 o 
   8   1   5        2.46        1.06      1.13 o 
   9   1   5        0.04        0.24      0.93 o 
  -6   2   5        0.00        1.13      1.50 o 
  -5   2   5       14.50       12.66      1.80 o 
  -4   2   5       34.12       34.33      2.29 o 
  -3   2   5      122.13      130.54      3.53 o 
  -2   2   5        0.77        1.39      0.60 o 
  -1   2   5      335.98      339.40      3.16 o 
   0   2   5        7.44        3.47      0.34 o 
   1   2   5        1.70        0.38      0.30 o 
   2   2   5        0.06        0.44      0.39 o 
   3   2   5      145.33      143.94      2.40 o 
   4   2   5      167.07      180.02      2.83 o 
   5   2   5       38.32       32.60      1.34 o 
   6   2   5        5.31        4.13      0.73 o 
   7   2   5       15.63       10.92      0.48 o 
   8   2   5        0.46        1.60      1.00 o 
   9   2   5        5.82        5.66      1.35 o 
  -6   3   5       11.36       12.61      1.95 o 
  -5   3   5       19.56       15.61      2.02 o 
  -4   3   5        3.28        3.16      1.20 o 
  -3   3   5      237.08      227.10      5.28 o 
  -2   3   5      163.81      165.12      4.14 o 
  -1   3   5      105.80       81.13      2.32 o 
   0   3   5      186.64      166.36      2.97 o 
   1   3   5      234.05      224.53      3.02 o 
   2   3   5      820.04      838.85      0.20 o 
   3   3   5       61.07       59.18      1.65 o 
   4   3   5      166.66      151.39      2.72 o 
   5   3   5       78.23       81.89      2.17 o 
   6   3   5       46.89       41.35      1.84 o 
   7   3   5       14.02       14.11      1.36 o 
   8   3   5       11.41       13.26      1.40 o 
   9   3   5       17.27       22.39      1.84 o 
  -6   4   5        1.18        1.01      1.53 o 
  -5   4   5       30.95       28.14      2.82 o 
  -4   4   5       27.92       26.16      2.47 o 
  -3   4   5        0.12        0.93      1.04 o 
  -2   4   5       19.62       20.20      1.85 o 
  -1   4   5       39.80       26.63      1.53 o 
   0   4   5        0.81        0.36      0.37 o 
   1   4   5       18.43       18.29      1.06 o 
   2   4   5      732.41      723.58      5.91 o 
   3   4   5      115.87      114.57      0.44 o 
   4   4   5       15.97       12.49      0.44 o 
   5   4   5        3.38        2.58      0.62 o 
   6   4   5      256.67      256.39      4.37 o 
   7   4   5      258.01      274.18      5.08 o 
   8   4   5       16.76       17.49      1.79 o 
   9   4   5        2.48        4.27      1.07 o 
  -6   5   5        0.26        2.12      1.61 o 
  -5   5   5        0.94        1.05      1.87 o 
  -4   5   5        1.63        2.10      1.75 o 
  -3   5   5        0.03        0.33      1.32 o 
  -2   5   5        0.35        2.14      0.97 o 
  -1   5   5      126.86      125.41      3.69 o 
   0   5   5      340.08      306.28      3.24 o 
   1   5   5        3.72        7.35      0.84 o 
   2   5   5        5.04        3.80      0.72 o 
   3   5   5        2.44        1.85      0.58 o 
   4   5   5       92.27       98.96      2.66 o 
   5   5   5      227.90      221.92      4.18 o 
   6   5   5       28.83       27.05      1.73 o 
   7   5   5      197.72      161.09      0.87 o 
   8   5   5        4.70        5.81      1.12 o 
   9   5   5        8.20        7.15      1.21 o 
  -5   6   5        0.01        1.06      1.88 o 
  -4   6   5        3.09        1.18      1.87 o 
  -3   6   5        0.62        0.39      2.08 o 
  -2   6   5       37.94       45.53      3.12 o 
  -1   6   5        8.29        9.62      1.46 o 
   0   6   5        0.04        0.28      0.54 o 
   1   6   5        0.09        0.46      0.49 o 
   2   6   5        1.17        0.71      0.63 o 
   3   6   5       29.88       28.85      0.60 o 
   4   6   5        0.36        0.14      0.74 o 
   5   6   5      793.81      856.79      8.35 o 
   6   6   5        6.12        6.75      1.17 o 
   7   6   5        6.42        7.76      1.07 o 
   8   6   5        1.68        2.84      0.87 o 
  -5   7   5        2.36        6.59      2.40 o 
  -4   7   5        0.25        0.53      1.93 o 
  -3   7   5        9.44        8.73      2.87 o 
  -2   7   5        0.92        1.20      1.47 o 
  -1   7   5       14.51       18.87      2.28 o 
   0   7   5       11.09       11.18      1.42 o 
   1   7   5        4.19        1.19      0.83 o 
   2   7   5       48.97       50.86      2.45 o 
   3   7   5      261.23      281.32      5.56 o 
   4   7   5       19.45       17.89      1.58 o 
   5   7   5        9.51        9.75      1.35 o 
   6   7   5        3.21        1.79      0.83 o 
   7   7   5       11.60       10.92      1.38 o 
   8   7   5        2.25        3.75      0.80 o 
  -4   8   5        7.99        2.47      3.51 o 
  -3   8   5       21.18       17.28      3.57 o 
  -2   8   5        5.80        8.45      2.24 o 
  -1   8   5        2.59        5.76      1.75 o 
   0   8   5        7.06        9.38      1.42 o 
   1   8   5        5.10        3.07      2.00 o 
   2   8   5       18.16       15.80      1.41 o 
   3   8   5        0.57        2.21      1.20 o 
   4   8   5       20.11       20.92      1.89 o 
   5   8   5        4.79        7.04      1.16 o 
   6   8   5        0.53        1.16      0.85 o 
   7   8   5        0.14        0.68      0.73 o 
  -3   9   5        2.48        4.65      2.34 o 
  -2   9   5        0.36        0.86      2.61 o 
  -1   9   5       12.25       11.93      2.79 o 
   0   9   5        6.76        8.47      6.04 o 
   1   9   5       12.79       16.37      2.74 o 
   2   9   5       20.50       28.14      2.86 o 
   3   9   5        7.01        7.48      1.65 o 
   4   9   5        9.72       12.92      2.10 o 
   5   9   5        7.88       10.04      1.57 o 
   6   9   5        1.02        1.95      0.87 o 
  -2  10   5        0.32        3.03      3.03 o 
  -1  10   5        1.07        6.00      2.48 o 
   0  10   5       38.95       45.88      3.69 o 
   1  10   5        6.04        1.05      1.89 o 
   2  10   5        1.97        0.95      1.90 o 
   3  10   5        3.30        2.72      2.14 o 
   4  10   5        3.26        1.08      2.18 o 
   5  10   5        0.01        0.89      1.20 o 
   2  11   5        0.42        1.32      2.10 o 
  -1  -6   6        4.35        3.86      0.67 o 
   0  -6   6        0.10        0.39      0.30 o 
   1  -6   6        0.12        0.13      0.50 o 
   2  -6   6        7.33        6.18      1.03 o 
   3  -6   6        3.42        0.61      0.64 o 
  -3  -5   6        0.87        0.42      0.65 o 
  -2  -5   6        0.87        1.20      0.69 o 
  -1  -5   6        0.30        0.99      0.63 o 
   0  -5   6        3.02        2.14      0.51 o 
   1  -5   6        7.57        8.43      0.97 o 
   2  -5   6       15.26       13.75      0.79 o 
   3  -5   6        8.99        8.39      0.71 o 
   4  -5   6        5.62        2.51      1.16 o 
   5  -5   6        8.36        4.66      1.21 o 
  -4  -4   6        1.65        2.87      0.79 o 
  -3  -4   6       11.30       15.67      1.35 o 
  -2  -4   6       13.66       15.51      1.26 o 
  -1  -4   6        0.23        0.60      0.57 o 
   0  -4   6       19.71       21.02      1.09 o 
   1  -4   6       27.10       19.67      0.74 o 
   2  -4   6        8.06        7.26      1.13 o 
   3  -4   6        0.01        0.72      0.72 o 
   4  -4   6        5.78        5.84      1.10 o 
   5  -4   6       86.83       92.82      1.19 o 
   6  -4   6        5.55        8.16      1.59 o 
  -4  -3   6        0.62        1.18      0.81 o 
  -3  -3   6        3.56        3.02      0.91 o 
  -2  -3   6        1.79        0.97      0.85 o 
  -1  -3   6       14.55       16.17      1.30 o 
   0  -3   6       40.36       38.36      1.32 o 
   1  -3   6       21.83       18.63      1.35 o 
   2  -3   6       27.51       26.28      1.57 o 
   3  -3   6        2.85        0.00      0.61 o 
   4  -3   6        0.32        0.60      0.81 o 
   5  -3   6      133.89      134.62      3.99 o 
   6  -3   6       22.71       21.64      2.10 o 
   7  -3   6        0.16        0.84      1.23 o 
  -5  -2   6        3.97        6.22      1.01 o 
  -4  -2   6        4.55        5.38      1.23 o 
  -3  -2   6       17.73       26.24      1.77 o 
  -2  -2   6       11.91       11.74      1.33 o 
  -1  -2   6       52.46       66.25      2.41 o 
   0  -2   6       26.75       30.23      1.58 o 
   1  -2   6       30.29       27.07      1.44 o 
   2  -2   6       11.55        9.81      0.56 o 
   3  -2   6       30.41       29.17      1.65 o 
   4  -2   6       64.36       64.80      2.48 o 
   5  -2   6       58.75       50.67      0.63 o 
   6  -2   6        3.54        0.58      1.05 o 
   7  -2   6        5.99        5.22      1.46 o 
   8  -2   6       11.74       11.42      1.82 o 
  -5  -1   6        3.21        5.76      1.05 o 
  -4  -1   6        7.61       11.25      1.39 o 
  -3  -1   6        0.88        0.52      0.86 o 
  -2  -1   6       15.40       18.47      1.51 o 
  -1  -1   6       23.43       21.41      1.39 o 
   0  -1   6       19.99       22.54      0.91 o 
   1  -1   6       13.83       14.23      0.91 o 
   2  -1   6        1.21        1.48      1.21 o 
   3  -1   6      285.75      323.31      0.54 o 
   4  -1   6       17.27       20.55      1.34 o 
   5  -1   6       12.08       12.61      0.50 o 
   6  -1   6        0.58        0.08      0.78 o 
   7  -1   6        0.01        0.23      0.93 o 
   8  -1   6       13.97       13.23      1.82 o 
  -6   0   6        2.00        1.00      0.79 o 
  -5   0   6        1.83        2.75      1.17 o 
  -4   0   6       19.01       21.41      1.90 o 
  -3   0   6       31.48       41.49      2.14 o 
  -2   0   6        1.94        2.59      0.90 o 
  -1   0   6       11.55       13.62      1.06 o 
   0   0   6       58.75       52.49      3.85 o 
   1   0   6       51.30       42.59      1.52 o 
   2   0   6       93.46      106.02      0.48 o 
   3   0   6       12.21        8.47      0.45 o 
   4   0   6       13.28       12.01      0.52 o 
   5   0   6       14.33       11.07      0.49 o 
   6   0   6        4.59        4.29      0.86 o 
   7   0   6        1.61        0.58      0.90 o 
   8   0   6       25.45       26.47      2.22 o 
  -6   1   6       27.38       20.10      1.76 o 
  -5   1   6       40.29       36.37      2.10 o 
  -4   1   6       29.85       32.62      2.01 o 
  -3   1   6        4.28        3.38      0.93 o 
  -2   1   6       92.21      117.77      3.46 o 
  -1   1   6       44.92       42.58      1.65 o 
   0   1   6       68.78       60.39      1.50 o 
   1   1   6        3.97        1.46      0.42 o 
   2   1   6      139.94      134.08      0.41 o 
   3   1   6      111.94      114.57      2.43 o 
   4   1   6       63.22       77.21      2.11 o 
   5   1   6        9.37        9.65      0.88 o 
   6   1   6        1.57        0.20      0.51 o 
   7   1   6       28.12       26.29      1.87 o 
   8   1   6        1.36        0.41      0.91 o 
   9   1   6        2.26        3.91      1.05 o 
  -6   2   6        6.79        5.91      1.65 o 
  -5   2   6        5.76        7.38      1.48 o 
  -4   2   6        6.92        7.00      1.21 o 
  -3   2   6       39.38       29.96      1.82 o 
  -2   2   6        2.71        2.95      0.74 o 
  -1   2   6       51.50       46.12      1.84 o 
   0   2   6       99.05       79.15      3.30 o 
   1   2   6      195.18      201.80      2.98 o 
   2   2   6        0.00        0.12      0.35 o 
   3   2   6        4.74        2.27      0.51 o 
   4   2   6        1.02        0.86      0.39 o 
   5   2   6        8.58        7.82      0.38 o 
   6   2   6        4.25        5.37      0.73 o 
   7   2   6       12.84       13.77      1.36 o 
   8   2   6        0.08        1.08      0.88 o 
   9   2   6        2.75        2.69      1.13 o 
  -6   3   6       24.42       22.49      2.26 o 
  -5   3   6        2.72        4.45      1.22 o 
  -4   3   6        0.00        0.87      0.97 o 
  -3   3   6        0.23        0.35      0.96 o 
  -2   3   6      121.68      111.88      3.39 o 
  -1   3   6       92.58       73.35      2.45 o 
   0   3   6        2.19        2.23      0.37 o 
   1   3   6       25.88       19.44      1.13 o 
   2   3   6        0.06        0.22      0.37 o 
   3   3   6        1.03        1.73      0.41 o 
   4   3   6       12.90       13.37      0.90 o 
   5   3   6       25.04       19.37      0.32 o 
   6   3   6        0.63        0.06      0.84 o 
   7   3   6        2.36        2.42      0.79 o 
   8   3   6        0.08        0.85      0.79 o 
   9   3   6        2.95        2.30      1.07 o 
  -6   4   6        8.78        6.17      1.73 o 
  -5   4   6        5.33        1.20      1.59 o 
  -4   4   6       30.83       27.41      2.91 o 
  -3   4   6        3.39        3.73      1.47 o 
  -2   4   6       55.25       50.19      2.68 o 
  -1   4   6        7.80        6.85      1.07 o 
   0   4   6       19.75       16.98      0.89 o 
   1   4   6        0.54        0.22      0.48 o 
   2   4   6       30.35       36.34      1.53 o 
   3   4   6       54.91       58.22      2.15 o 
   4   4   6       27.62       32.12      1.43 o 
   5   4   6       20.80       18.60      1.23 o 
   6   4   6       63.58       62.09      0.70 o 
   7   4   6       15.13       18.02      1.42 o 
   8   4   6       12.26       12.10      1.51 o 
   9   4   6        0.18        0.21      0.71 o 
  -5   5   6        0.39        0.00      1.55 o 
  -4   5   6       63.85       50.93      3.95 o 
  -3   5   6       24.30       29.27      2.98 o 
  -2   5   6        5.49        6.07      1.47 o 
  -1   5   6       37.80       36.73      2.07 o 
   0   5   6       80.23       72.43      2.86 o 
   1   5   6      341.71      319.00      4.71 o 
   2   5   6       14.35       11.86      0.56 o 
   3   5   6       45.91       55.80      2.06 o 
   4   5   6        9.66       12.93      1.11 o 
   5   5   6       18.59       19.56      1.46 o 
   6   5   6        9.73       10.25      1.27 o 
   7   5   6        0.48        0.80      0.80 o 
   8   5   6        7.30        5.56      1.06 o 
   9   5   6        1.67        1.60      0.85 o 
  -5   6   6        9.31        7.44      2.59 o 
  -4   6   6        0.14        0.96      1.99 o 
  -3   6   6        8.85        8.88      2.08 o 
  -2   6   6        1.88        2.17      1.30 o 
  -1   6   6        1.39        0.87      1.26 o 
   0   6   6        1.64        1.03      0.83 o 
   1   6   6      264.71      257.30      4.72 o 
   2   6   6       30.29       21.48      0.53 o 
   3   6   6       11.38       11.48      1.21 o 
   4   6   6        7.10        7.66      1.12 o 
   5   6   6      116.32      131.99      3.62 o 
   6   6   6      196.06      218.20      4.82 o 
   7   6   6       26.16       29.51      1.81 o 
   8   6   6        0.03        0.35      0.72 o 
  -4   7   6        0.35        0.54      2.49 o 
  -3   7   6        0.00        2.32      2.32 o 
  -2   7   6       19.62       19.77      2.63 o 
  -1   7   6      119.73      136.15      5.46 o 
   0   7   6        2.64        2.78      0.96 o 
   1   7   6       16.58       15.40      1.01 o 
   2   7   6        4.61        7.54      1.03 o 
   3   7   6       75.11       81.79      3.21 o 
   4   7   6      151.24      166.95      4.44 o 
   5   7   6       46.37       56.36      2.77 o 
   6   7   6      113.58      128.22      3.83 o 
   7   7   6        1.29        1.18      0.76 o 
   8   7   6        5.86        3.99      0.88 o 
  -4   8   6        0.81        1.77      2.98 o 
  -3   8   6       20.28       24.57      3.36 o 
  -2   8   6        0.69        2.25      2.10 o 
  -1   8   6        6.83        7.56      2.09 o 
   0   8   6        7.23        8.99      1.99 o 
   1   8   6        9.68        7.39      1.01 o 
   2   8   6        5.98       10.21      1.74 o 
   3   8   6        5.86        4.54      1.80 o 
   4   8   6      533.48      540.79      9.09 o 
   5   8   6        4.35        0.44      1.04 o 
   6   8   6        1.54        1.14      1.05 o 
   7   8   6        1.48        3.24      0.79 o 
  -3   9   6        1.65        2.11      2.88 o 
  -2   9   6        0.11        1.45      1.97 o 
  -1   9   6        0.01        2.50      2.50 o 
   0   9   6        0.35        1.49      1.49 o 
   1   9   6        8.60       11.51      2.27 o 
   2   9   6      208.15      171.66      1.34 o 
   3   9   6       10.21        9.87      2.17 o 
   4   9   6       16.40       16.79      2.29 o 
   5   9   6        5.99        7.09      1.38 o 
   6   9   6       14.40       17.58      1.86 o 
  -1  10   6        2.22        2.36      2.79 o 
   0  10   6       15.52       18.38     13.64 o 
   1  10   6        2.13        5.85      2.71 o 
   2  10   6        1.57        2.97      2.11 o 
   3  10   6        0.44        1.82      1.82 o 
   4  10   6        0.12        0.17      1.45 o 
   5  10   6        0.08        1.19      1.17 o 
  -1  -5   7        0.72        0.82      0.57 o 
   0  -5   7        0.48        0.83      0.31 o 
   1  -5   7        0.26        0.13      0.48 o 
   2  -5   7        0.17        0.56      0.51 o 
   3  -5   7        3.92        3.27      0.78 o 
  -2  -4   7        4.48        4.07      0.87 o 
  -1  -4   7        0.08        0.56      0.49 o 
   0  -4   7        0.23        0.45      0.54 o 
   1  -4   7       13.46       13.51      1.20 o 
   2  -4   7        6.76        5.74      0.76 o 
   3  -4   7        3.45        4.74      0.86 o 
   4  -4   7        0.00        1.31      0.69 o 
   5  -4   7        0.10        0.19      0.84 o 
  -3  -3   7        0.95        0.58      0.79 o 
  -2  -3   7        0.14        0.32      0.71 o 
  -1  -3   7        7.23        5.87      0.89 o 
   0  -3   7       14.93       11.38      0.82 o 
   1  -3   7       27.03       21.59      0.62 o 
   2  -3   7       22.30       16.59      0.52 o 
   3  -3   7       11.37        9.90      1.16 o 
   4  -3   7       11.43        8.31      0.74 o 
   5  -3   7        6.77        6.54      0.87 o 
   6  -3   7       23.52       27.21      1.95 o 
  -4  -2   7        7.57        8.70      1.27 o 
  -3  -2   7       10.55       13.49      1.42 o 
  -2  -2   7        0.16        1.02      0.73 o 
  -1  -2   7       39.15       47.72      2.16 o 
   0  -2   7       54.58       57.73      1.52 o 
   1  -2   7        1.87        2.89      0.64 o 
   2  -2   7        2.84        0.20      0.66 o 
   3  -2   7       23.15       24.43      1.58 o 
   4  -2   7      187.79      212.41      4.58 o 
   5  -2   7       12.31       15.05      1.46 o 
   6  -2   7      105.50      104.91      3.52 o 
   7  -2   7        1.81        0.09      1.04 o 
  -4  -1   7        3.03        3.63      1.21 o 
  -3  -1   7        1.73        0.70      0.93 o 
  -2  -1   7       25.02       26.18      1.91 o 
  -1  -1   7       29.43       35.83      1.86 o 
   0  -1   7        4.57        3.21      1.26 o 
   1  -1   7       14.12       11.45      0.88 o 
   2  -1   7       40.65       33.01      0.53 o 
   3  -1   7        0.96        0.25      0.72 o 
   4  -1   7      385.21      444.55      5.77 o 
   5  -1   7       55.15       64.91      2.45 o 
   6  -1   7        7.50        6.75      1.05 o 
   7  -1   7        0.11        0.00      1.05 o 
   8  -1   7        8.95        7.44      1.45 o 
  -5   0   7        0.35        1.19      1.19 o 
  -4   0   7       18.50       25.96      2.08 o 
  -3   0   7        9.33       12.06      1.36 o 
  -2   0   7       37.78       49.33      2.40 o 
  -1   0   7       11.37       10.05      1.07 o 
   0   0   7        2.17        1.76      0.59 o 
   1   0   7        8.69       10.15      0.88 o 
   2   0   7      123.86      142.01      0.62 o 
   3   0   7      187.98      208.70      3.79 o 
   4   0   7       27.24       30.64      1.63 o 
   5   0   7        1.23        3.11      0.75 o 
   6   0   7       14.03       12.77      1.17 o 
   7   0   7       41.22       34.95      2.17 o 
   8   0   7        0.93        0.31      1.07 o 
  -5   1   7        3.39        2.29      1.12 o 
  -4   1   7        7.53        8.28      1.33 o 
  -3   1   7        5.94        7.03      1.33 o 
  -2   1   7       11.06       13.88      1.24 o 
  -1   1   7       29.00       25.84      1.47 o 
   0   1   7       11.38       10.19      0.65 o 
   1   1   7       66.18       72.23      2.28 o 
   2   1   7      263.94      272.86      3.92 o 
   3   1   7        7.43        6.76      0.60 o 
   4   1   7       26.28       27.22      1.41 o 
   5   1   7       34.75       36.68      1.73 o 
   6   1   7        0.47        0.56      0.48 o 
   7   1   7       42.17       37.16      0.66 o 
   8   1   7        7.08        5.36      1.19 o 
  -5   2   7        6.40        6.25      1.18 o 
  -4   2   7       10.01        8.89      1.16 o 
  -3   2   7        6.10        8.05      1.25 o 
  -2   2   7       16.41       15.32      1.34 o 
  -1   2   7        0.53        1.08      0.51 o 
   0   2   7       22.56       17.24      0.89 o 
   1   2   7      177.56      183.82      3.27 o 
   2   2   7        7.74        5.55      0.81 o 
   3   2   7        2.06        0.41      0.44 o 
   4   2   7       10.54       10.57      0.87 o 
   5   2   7        1.38        1.13      0.61 o 
   6   2   7        1.14        1.35      0.60 o 
   7   2   7       49.76       53.74      2.25 o 
   8   2   7        1.24        0.47      0.87 o 
   9   2   7        8.46        8.30      1.40 o 
  -5   3   7        3.71        4.38      1.32 o 
  -4   3   7        0.07        0.11      1.08 o 
  -3   3   7       22.75       22.92      2.44 o 
  -2   3   7        3.23        2.74      0.90 o 
  -1   3   7        0.00        0.38      0.53 o 
   0   3   7        5.64        4.15      0.49 o 
   1   3   7       86.30       69.76      2.15 o 
   2   3   7      177.04      153.62      3.04 o 
   3   3   7       87.51       64.44      0.40 o 
   4   3   7        7.43        8.70      0.88 o 
   5   3   7       10.84       10.06      1.01 o 
   6   3   7       25.74       17.75      0.56 o 
   7   3   7        4.87        0.95      0.67 o 
   8   3   7        3.79        4.29      1.09 o 
   9   3   7        0.02        0.29      0.74 o 
  -5   4   7        3.90        1.63      1.24 o 
  -4   4   7        2.10        2.91      1.25 o 
  -3   4   7        0.75        0.82      1.33 o 
  -2   4   7       26.85       21.47      1.92 o 
  -1   4   7       33.96       27.94      1.90 o 
   0   4   7        3.16        2.36      0.79 o 
   1   4   7        6.70        7.24      0.86 o 
   2   4   7        2.66        2.70      0.50 o 
   3   4   7        0.40        0.51      0.51 o 
   4   4   7       13.78       17.49      1.21 o 
   5   4   7       10.18       11.47      1.17 o 
   6   4   7        8.04        8.98      1.08 o 
   7   4   7        0.44        0.25      0.75 o 
   8   4   7        2.11        0.17      1.10 o 
   9   4   7        0.03        0.29      0.64 o 
  -5   5   7        0.03        0.37      1.52 o 
  -4   5   7        6.11       10.94      2.10 o 
  -3   5   7       43.29       38.15      3.62 o 
  -2   5   7       12.48       12.86      1.88 o 
  -1   5   7        0.01        0.91      0.91 o 
   0   5   7        3.13        2.83      0.63 o 
   1   5   7        2.04        1.16      0.59 o 
   2   5   7        1.87        1.79      0.63 o 
   3   5   7        0.99        0.48      0.52 o 
   4   5   7       31.50       39.08      1.87 o 
   5   5   7        0.65        0.75      0.75 o 
   6   5   7        1.77        0.68      0.90 o 
   7   5   7        0.94        1.08      0.66 o 
   8   5   7        3.46        3.07      0.96 o 
   9   5   7        0.01        0.09      0.71 o 
  -4   6   7        0.64        0.71      1.89 o 
  -3   6   7        7.07        7.43      2.37 o 
  -2   6   7        2.63        1.73      1.46 o 
  -1   6   7       12.76       12.40      1.70 o 
   0   6   7        0.38        0.41      0.63 o 
   1   6   7        0.72        1.40      0.83 o 
   2   6   7       14.28       13.12      0.74 o 
   3   6   7       10.60       14.53      1.41 o 
   4   6   7       29.75       30.46      1.89 o 
   5   6   7       64.02       79.90      3.01 o 
   6   6   7       21.26       22.22      1.74 o 
   7   6   7        8.84        9.59      1.22 o 
   8   6   7        0.06        0.72      0.72 o 
  -4   7   7        3.65        4.74      2.01 o 
  -3   7   7        0.24        3.99      1.44 o 
  -2   7   7        4.09        7.41      2.07 o 
  -1   7   7       18.40       14.30      2.55 o 
   0   7   7       95.88       89.60      2.85 o 
   1   7   7        2.58        3.28      1.09 o 
   2   7   7        3.43        0.10      0.80 o 
   3   7   7        0.62        1.82      0.89 o 
   4   7   7       13.93       12.03      1.61 o 
   5   7   7        7.34        6.09      1.32 o 
   6   7   7        1.85        4.90      1.25 o 
   7   7   7        2.03        1.87      0.77 o 
   8   7   7        0.02        0.49      0.62 o 
  -3   8   7        0.03        2.54      2.54 o 
  -2   8   7        3.67        1.26      2.47 o 
  -1   8   7        0.33        3.02      1.60 o 
   0   8   7       64.07       59.91      3.99 o 
   1   8   7        4.39        4.64      1.74 o 
   2   8   7        0.07        1.09      1.12 o 
   3   8   7        1.38        0.37      1.37 o 
   4   8   7       14.82       14.70      2.00 o 
   5   8   7      107.84       99.82      1.45 o 
   6   8   7       14.85       12.55      1.06 o 
   7   8   7        1.63        1.20      0.88 o 
  -2   9   7       35.52       30.84      4.03 o 
  -1   9   7        1.38        5.44      2.25 o 
   0   9   7        6.42        9.18      1.76 o 
   1   9   7        2.58        2.40      2.02 o 
   2   9   7       19.79       16.90      1.80 o 
   3   9   7       86.41       91.47      4.47 o 
   4   9   7       27.21       25.83      2.77 o 
   5   9   7       30.56       35.13      2.62 o 
   6   9   7        0.13        0.24      0.98 o 
  -1  10   7        4.96        6.52      2.75 o 
   0  10   7        7.59        8.38      1.95 o 
   1  10   7        4.27        4.39      2.41 o 
   2  10   7        7.11        8.72      2.55 o 
   3  10   7      193.98      194.41      2.41 o 
   4  10   7        0.78        0.35      1.74 o 
   5  10   7        0.54        1.33      1.27 o 
   0  -4   8        1.45        0.35      0.40 o 
   1  -4   8        0.30        0.43      0.53 o 
   2  -4   8        0.07        0.13      0.58 o 
   3  -4   8        0.00        0.71      0.60 o 
  -2  -3   8        0.59        0.47      0.60 o 
  -1  -3   8        0.00        0.33      0.45 o 
   0  -3   8        0.03        0.04      0.38 o 
   1  -3   8        0.02        0.40      0.54 o 
   2  -3   8        2.69        0.35      0.62 o 
   3  -3   8        0.39        0.69      0.58 o 
   4  -3   8        0.01        0.57      0.74 o 
   5  -3   8        0.94        0.67      0.72 o 
  -3  -2   8        0.79        0.49      0.99 o 
  -2  -2   8        0.05        0.31      0.60 o 
  -1  -2   8        0.00        0.22      0.60 o 
   0  -2   8       12.99       14.09      0.86 o 
   1  -2   8        7.53        7.37      0.98 o 
   2  -2   8        1.20        0.28      0.58 o 
   3  -2   8        2.63        1.50      0.78 o 
   4  -2   8        6.54        5.85      0.71 o 
   5  -2   8        2.36        2.78      0.72 o 
   6  -2   8        7.03        7.36      1.23 o 
  -3  -1   8        0.73        0.09      1.00 o 
  -2  -1   8        8.10        9.52      1.15 o 
  -1  -1   8       20.13       20.04      1.45 o 
   0  -1   8       27.91       22.05      1.64 o 
   1  -1   8       18.74       22.12      1.40 o 
   2  -1   8        2.66        1.01      0.51 o 
   3  -1   8        9.84        8.51      0.59 o 
   4  -1   8        6.06        4.37      0.91 o 
   5  -1   8       10.74       10.98      1.34 o 
   6  -1   8        3.38        2.90      0.87 o 
   7  -1   8        9.67        8.62      1.35 o 
  -4   0   8        4.95        5.21      1.19 o 
  -3   0   8        0.06        2.93      0.94 o 
  -2   0   8       46.56       51.27      2.38 o 
  -1   0   8       45.51       45.64      2.00 o 
   0   0   8        1.63        1.92      0.75 o 
   1   0   8       13.82       14.32      1.12 o 
   2   0   8       44.56       51.78      2.01 o 
   3   0   8      196.52      207.17      0.57 o 
   4   0   8        6.37        7.08      0.91 o 
   5   0   8      183.16      177.90      0.79 o 
   6   0   8        0.43        0.31      0.75 o 
   7   0   8        8.18        6.75      1.07 o 
   8   0   8        1.49        0.73      0.90 o 
  -4   1   8        0.16        0.35      0.95 o 
  -3   1   8       17.40       20.22      1.88 o 
  -2   1   8       21.71       23.36      1.74 o 
  -1   1   8        3.04        0.58      0.58 o 
   0   1   8        0.05        0.26      0.38 o 
   1   1   8       52.82       53.49      2.19 o 
   2   1   8        4.57        6.02      1.04 o 
   3   1   8      706.65      687.92      0.61 o 
   4   1   8       73.50       87.11      2.66 o 
   5   1   8        9.14       14.56      1.20 o 
   6   1   8        0.00        0.61      0.56 o 
   7   1   8       14.57       12.12      1.30 o 
   8   1   8        8.42        6.94      0.95 o 
  -4   2   8        9.07       10.54      1.70 o 
  -3   2   8        3.44        2.95      1.31 o 
  -2   2   8        0.13        0.17      0.74 o 
  -1   2   8        1.42        2.96      0.68 o 
   0   2   8        0.03        0.15      0.51 o 
   1   2   8      295.17      353.06      5.07 o 
   2   2   8      252.11      286.03      4.34 o 
   3   2   8       11.10       14.35      1.18 o 
   4   2   8        2.51        2.49      0.81 o 
   5   2   8       25.07       21.46      1.23 o 
   6   2   8       59.13       72.32      0.98 o 
   7   2   8        0.69        1.58      0.74 o 
   8   2   8       29.27       27.27      1.87 o 
  -4   3   8        0.40        0.49      1.09 o 
  -3   3   8        2.19        2.54      1.21 o 
  -2   3   8        3.72        2.81      0.91 o 
  -1   3   8        0.31        0.83      0.64 o 
   0   3   8      119.48      105.69      2.18 o 
   1   3   8      211.51      198.30      3.65 o 
   2   3   8        7.64        6.43      0.87 o 
   3   3   8       60.37       48.68      0.58 o 
   4   3   8       81.19       79.39      2.52 o 
   5   3   8        2.68        1.45      0.49 o 
   6   3   8       98.56       97.58      3.02 o 
   7   3   8        8.74        7.00      1.04 o 
   8   3   8        1.96        2.84      0.93 o 
  -4   4   8        2.98        1.97      1.40 o 
  -3   4   8        6.61        6.68      1.55 o 
  -2   4   8       15.65       18.48      1.88 o 
  -1   4   8       15.45       15.37      1.52 o 
   0   4   8       62.18       51.71      3.82 o 
   1   4   8        0.17        0.27      0.58 o 
   2   4   8        0.67        0.46      0.57 o 
   3   4   8        0.58        0.53      0.51 o 
   4   4   8        5.00        3.81      0.75 o 
   5   4   8        0.00        0.00      0.56 o 
   6   4   8       55.07       63.51      2.63 o 
   7   4   8        6.45        7.76      1.17 o 
   8   4   8       11.94       12.45      1.53 o 
  -4   5   8        0.25        0.19      1.79 o 
  -3   5   8        0.00        1.85      1.85 o 
  -2   5   8        4.12        2.41      1.34 o 
  -1   5   8        7.19        9.46      1.35 o 
   0   5   8       33.99       26.58      2.84 o 
   1   5   8       74.88       69.38      2.87 o 
   2   5   8       25.54       24.85      1.79 o 
   3   5   8        0.35        0.08      0.62 o 
   4   5   8       24.15       17.63      0.67 o 
   5   5   8       11.14       16.02      1.37 o 
   6   5   8        7.83       12.30      1.19 o 
   7   5   8        2.30        5.73      1.17 o 
   8   5   8        0.08        0.66      0.74 o 
  -4   6   8        1.83        3.11      1.76 o 
  -3   6   8        5.22        4.72      2.15 o 
  -2   6   8       16.83       12.49      2.25 o 
  -1   6   8        2.12        3.05      1.11 o 
   0   6   8        3.30        3.96      0.82 o 
   1   6   8        0.52        0.10      0.96 o 
   2   6   8        0.05        0.38      0.89 o 
   3   6   8       11.61        9.44      0.78 o 
   4   6   8        6.54        8.75      1.23 o 
   5   6   8        1.43        2.43      0.80 o 
   6   6   8        1.64        1.51      1.01 o 
   7   6   8        2.21        3.88      0.95 o 
   8   6   8        0.31        1.35      0.79 o 
  -3   7   8        0.26        1.91      1.87 o 
  -2   7   8        0.03        0.64      1.58 o 
  -1   7   8        0.46        0.50      1.61 o 
   0   7   8        4.14        3.03      1.02 o 
   1   7   8        2.68        3.16      1.08 o 
   2   7   8        0.05        0.69      0.88 o 
   3   7   8       16.44       20.53      1.83 o 
   4   7   8        0.75        0.32      0.85 o 
   5   7   8        2.18        1.95      1.22 o 
   6   7   8        5.54        7.20      1.34 o 
   7   7   8        2.41        3.28      1.03 o 
   8   7   8        0.19        0.19      0.82 o 
  -2   8   8        2.36        5.08      1.83 o 
  -1   8   8        1.05        1.91      1.84 o 
   0   8   8        0.01        1.49      1.53 o 
   1   8   8        0.19        1.10      1.10 o 
   2   8   8        1.75        2.95      1.21 o 
   3   8   8       12.93       13.75      1.18 o 
   4   8   8       21.86       25.26      2.13 o 
   5   8   8       10.76       13.73      1.67 o 
   6   8   8        2.81        1.73      1.15 o 
   7   8   8        0.37        0.96      0.80 o 
  -1   9   8       18.65       19.02      3.02 o 
   0   9   8        0.94        0.58      1.32 o 
   1   9   8        0.26        1.76      1.31 o 
   2   9   8        1.77        1.67      1.67 o 
   3   9   8       12.20       14.82      1.98 o 
   4   9   8        5.12        2.43      2.43 o 
   5   9   8        1.62        4.38      1.28 o 
   6   9   8        0.76        2.77      1.01 o 
   0  10   8        0.30        0.62      1.50 o 
   1  10   8        2.57        5.04      1.75 o 
   2  10   8        0.00        1.62      1.61 o 
   3  10   8        1.04        0.37      1.82 o 
   4  10   8       46.22       45.25      3.42 o 
   5  10   8        3.18        1.28      1.37 o 
   1  -3   9        0.89        0.58      0.57 o 
   2  -3   9        0.01        0.38      0.56 o 
   3  -3   9        0.00        0.34      0.57 o 
  -1  -2   9        0.93        0.77      0.54 o 
   0  -2   9        0.25        0.76      0.38 o 
   1  -2   9        0.23        0.13      0.58 o 
   2  -2   9        0.23        0.41      0.50 o 
   3  -2   9        5.82        5.28      0.86 o 
   4  -2   9        0.00        0.07      0.65 o 
   5  -2   9        0.17        1.15      0.51 o 
  -2  -1   9        0.61        0.21      0.66 o 
  -1  -1   9        0.04        0.26      0.47 o 
   0  -1   9        0.01        0.06      0.33 o 
   1  -1   9        0.59        1.01      0.50 o 
   2  -1   9        0.69        0.85      0.85 o 
   3  -1   9        0.73        0.68      0.57 o 
   4  -1   9        4.15        6.20      0.94 o 
   5  -1   9        6.21        7.87      1.15 o 
   6  -1   9        4.33        2.64      0.75 o 
  -3   0   9        0.64        1.61      0.76 o 
  -2   0   9        0.19        0.45      0.48 o 
  -1   0   9        5.34        5.70      0.85 o 
   0   0   9        7.27        8.34      0.71 o 
   1   0   9        0.10        1.34      0.48 o 
   2   0   9       15.22       13.80      0.69 o 
   3   0   9       27.55       32.00      1.79 o 
   4   0   9        7.93        7.85      1.03 o 
   5   0   9        1.97        1.32      0.73 o 
   6   0   9        0.04        0.24      0.68 o 
   7   0   9        4.59        2.73      0.83 o 
  -3   1   9        5.53        7.10      1.22 o 
  -2   1   9       19.90       14.69      1.35 o 
  -1   1   9       16.54       12.13      1.12 o 
   0   1   9        2.32        3.39      0.91 o 
   1   1   9        0.03        0.31      0.67 o 
   2   1   9       10.34       16.07      1.36 o 
   3   1   9        0.00        0.38      0.74 o 
   4   1   9        0.04        0.75      0.75 o 
   5   1   9       15.21       19.58      1.52 o 
   6   1   9        3.25        3.55      0.85 o 
   7   1   9        3.96        2.16      0.94 o 
  -3   2   9       30.68       28.64      2.02 o 
  -2   2   9       16.90       17.81      1.45 o 
  -1   2   9        2.02        1.73      0.91 o 
   0   2   9       11.07       12.23      1.03 o 
   1   2   9       30.41       41.17      2.18 o 
   2   2   9       80.96       85.48      3.22 o 
   3   2   9        0.89        0.14      0.68 o 
   4   2   9      146.03      163.59      3.83 o 
   5   2   9        2.11        3.75      0.86 o 
   6   2   9        0.71        0.77      0.77 o 
   7   2   9        2.44        2.23      0.86 o 
   8   2   9        0.03        0.08      0.71 o 
  -3   3   9       12.77       15.11      1.67 o 
  -2   3   9       10.96       12.50      1.69 o 
  -1   3   9        1.92        1.39      0.85 o 
   0   3   9       17.45       20.35      1.15 o 
   1   3   9        1.94        1.43      1.14 o 
   2   3   9      624.94      739.92      7.59 o 
   3   3   9       19.24       26.61      1.65 o 
   4   3   9        0.20        0.44      0.51 o 
   5   3   9        0.06        0.39      0.73 o 
   6   3   9        8.71        9.07      1.17 o 
   7   3   9        1.12        0.25      0.67 o 
   8   3   9        2.98        2.90      0.86 o 
  -3   4   9        0.57        0.57      1.14 o 
  -2   4   9        0.86        0.34      0.91 o 
  -1   4   9        2.75        2.62      0.94 o 
   0   4   9      288.10      264.17      5.24 o 
   1   4   9      115.97      109.89      3.41 o 
   2   4   9       13.93       13.98      1.38 o 
   3   4   9       11.25        8.76      0.78 o 
   4   4   9       21.27       22.25      1.61 o 
   5   4   9       28.91       27.72      1.77 o 
   6   4   9        0.01        0.09      0.81 o 
   7   4   9       35.56       36.67      2.25 o 
   8   4   9       12.56       19.89      1.62 o 
  -3   5   9        0.68        0.34      1.36 o 
  -2   5   9       10.63        9.26      1.94 o 
  -1   5   9       60.69       53.92      3.20 o 
   0   5   9      138.24      123.48      4.74 o 
   1   5   9       46.79       43.65      2.46 o 
   2   5   9       52.54       55.67      2.60 o 
   3   5   9       40.46       45.81      2.30 o 
   4   5   9        5.89        5.32      0.86 o 
   5   5   9      134.92      156.19      4.22 o 
   6   5   9        3.32        1.07      0.91 o 
   7   5   9        3.04        7.11      1.14 o 
   8   5   9        1.20        1.04      0.86 o 
  -3   6   9       15.56       16.11      2.60 o 
  -2   6   9       18.72       16.63      2.54 o 
  -1   6   9        2.03        1.46      1.32 o 
   0   6   9        1.53        1.91      0.79 o 
   1   6   9        0.00        1.01      1.01 o 
   2   6   9        4.75        4.26      1.00 o 
   3   6   9       27.25       29.25      2.07 o 
   4   6   9        1.01        0.10      1.02 o 
   5   6   9       41.29       50.58      2.69 o 
   6   6   9        7.79       11.21      1.54 o 
   7   6   9        9.08       14.36      1.62 o 
   8   6   9        0.00        0.39      0.84 o 
  -2   7   9        3.85        2.93      2.24 o 
  -1   7   9        4.90        2.91      1.61 o 
   0   7   9        9.04        7.89      1.13 o 
   1   7   9        0.51        1.62      0.94 o 
   2   7   9        6.03        4.98      1.28 o 
   3   7   9       26.41       35.05      2.51 o 
   4   7   9        2.09        0.70      1.31 o 
   5   7   9        8.29       10.32      1.57 o 
   6   7   9        0.76        2.07      1.16 o 
   7   7   9        0.76        1.96      0.93 o 
  -1   8   9        0.31        2.81      1.42 o 
   0   8   9        3.48        4.71      1.12 o 
   1   8   9        0.75        0.32      1.51 o 
   2   8   9        2.93        0.57      1.39 o 
   3   8   9        3.63        0.95      1.09 o 
   4   8   9        0.00        1.03      0.91 o 
   5   8   9        0.89        0.13      1.15 o 
   6   8   9        2.49        5.94      1.28 o 
   7   8   9        0.10        1.30      0.91 o 
   0   9   9        0.70        1.25      1.25 o 
   1   9   9        0.04        1.59      1.59 o 
   2   9   9        4.30        3.70      1.47 o 
   3   9   9        1.20        1.38      1.38 o 
   4   9   9        1.50        0.58      1.23 o 
   5   9   9        6.06        6.74      1.63 o 
   6   9   9        1.84        1.79      1.15 o 
   2  10   9        3.81        2.64      1.69 o 
   3  10   9        3.41        3.92      1.44 o 
   4  10   9        4.83        1.22      1.20 o 
   0  -1  10        2.01        2.46      0.41 o 
   1  -1  10        0.00        0.00      0.48 o 
   2  -1  10        0.04        0.20      0.48 o 
   3  -1  10        1.08        1.00      0.79 o 
   4  -1  10        0.04        0.58      0.63 o 
   5  -1  10        3.56        4.45      0.90 o 
  -1   0  10        0.60        1.96      0.48 o 
   0   0  10        0.48        0.06      0.39 o 
   1   0  10        0.83        2.12      0.73 o 
   2   0  10        4.96        7.32      0.98 o 
   3   0  10        0.66        0.46      0.65 o 
   4   0  10        0.09        0.31      0.69 o 
   5   0  10        0.34        1.12      0.67 o 
   6   0  10        6.44        4.85      0.87 o 
  -2   1  10        0.31        0.61      0.46 o 
  -1   1  10        0.05        0.61      0.45 o 
   0   1  10        0.03        0.63      0.42 o 
   1   1  10        0.55        1.39      0.77 o 
   2   1  10        1.51        1.63      0.70 o 
   3   1  10        3.57        0.40      0.62 o 
   4   1  10        3.64        4.88      0.90 o 
   5   1  10        2.62        3.00      0.81 o 
   6   1  10        7.94        9.04      1.11 o 
  -2   2  10        1.14        0.38      0.71 o 
  -1   2  10        3.26        3.54      1.01 o 
   0   2  10        0.98        1.57      0.73 o 
   1   2  10       19.89       19.09      1.67 o 
   2   2  10       23.23       30.32      1.89 o 
   3   2  10        7.02        9.27      1.26 o 
   4   2  10        0.21        0.40      0.63 o 
   5   2  10        0.08        0.47      0.62 o 
   6   2  10        0.57        0.47      0.67 o 
   7   2  10        0.92        0.83      0.71 o 
  -2   3  10        4.18        1.32      1.38 o 
  -1   3  10        0.04        0.85      0.85 o 
   0   3  10        0.13        0.15      0.61 o 
   1   3  10       13.68       17.40      1.67 o 
   2   3  10        7.39       12.46      1.33 o 
   3   3  10        1.06        1.34      0.73 o 
   4   3  10       11.99       18.62      1.50 o 
   5   3  10        0.82        1.32      0.86 o 
   6   3  10        7.29        8.77      1.19 o 
   7   3  10        3.33        4.15      0.97 o 
  -2   4  10        1.27        0.35      0.85 o 
  -1   4  10        0.79        1.17      0.67 o 
   0   4  10        8.93        5.73      4.89 o 
   1   4  10       20.15       22.94      1.86 o 
   2   4  10        1.86        1.82      1.10 o 
   3   4  10       47.85       53.86      2.38 o 
   4   4  10       11.66        9.86      0.65 o 
   5   4  10        0.03        0.08      0.68 o 
   6   4  10        4.75        6.95      1.06 o 
   7   4  10        2.42        2.13      1.12 o 
  -2   5  10        2.00        1.72      1.12 o 
  -1   5  10        3.22        1.72      1.26 o 
   0   5  10        0.22        0.04      0.78 o 
   1   5  10      265.60      264.95      5.33 o 
   2   5  10        0.47        0.86      1.04 o 
   3   5  10        1.59        0.77      0.88 o 
   4   5  10        2.18        4.66      1.03 o 
   5   5  10        0.44        0.49      0.81 o 
   6   5  10        0.22        1.01      0.90 o 
   7   5  10        5.84        5.87      1.18 o 
  -2   6  10        1.03        4.30      1.34 o 
  -1   6  10      143.80      126.41      5.20 o 
   0   6  10       21.61       21.62      4.75 o 
   1   6  10       13.04       13.17      1.56 o 
   2   6  10        4.18        6.01      1.14 o 
   3   6  10        5.43        4.43      1.33 o 
   4   6  10        3.23        0.23      0.90 o 
   5   6  10        0.12        2.44      0.91 o 
   6   6  10       23.46       25.72      2.12 o 
   7   6  10       17.54       12.45      0.78 o 
  -1   7  10       64.92       51.42      3.76 o 
   0   7  10       37.53       34.97      2.54 o 
   1   7  10       16.22       16.62      1.85 o 
   2   7  10        5.35        9.52      1.73 o 
   3   7  10        2.79        0.26      1.10 o 
   4   7  10       99.30      119.07      4.28 o 
   5   7  10        0.07        3.01      0.90 o 
   6   7  10        1.87        1.75      1.45 o 
   7   7  10        1.48        2.82      1.16 o 
   0   8  10        1.93        1.50      1.03 o 
   1   8  10        6.80        8.70      1.54 o 
   2   8  10       29.13       30.93      2.65 o 
   3   8  10        0.06        1.10      1.19 o 
   4   8  10       20.96       15.54      1.15 o 
   5   8  10        3.96        4.82      1.34 o 
   6   8  10        2.82        4.05      1.22 o 
   1   9  10        2.68        0.86      1.72 o 
   2   9  10       16.84       11.63      1.27 o 
   3   9  10        0.00        0.44      1.22 o 
   4   9  10        3.01        5.00      1.41 o 
   5   9  10        0.26        0.65      1.23 o 
   2   0  11        6.45        8.93      1.08 o 
   3   0  11        5.53        4.25      0.52 o 
   1   1  11        0.28        1.51      0.72 o 
   2   1  11        0.05        0.15      0.70 o 
   3   1  11        0.00        0.07      0.65 o 
   4   1  11        3.18        5.90      0.88 o 
   5   1  11        0.81        2.26      0.66 o 
   0   2  11        0.34        0.91      0.51 o 
   1   2  11        2.86        5.39      1.00 o 
   2   2  11        1.19        1.33      1.05 o 
   3   2  11        0.14        0.50      0.68 o 
   4   2  11        0.01        0.88      0.65 o 
   5   2  11        6.26        7.31      1.02 o 
   6   2  11        1.62        3.15      0.71 o 
   0   3  11        0.09        0.56      0.59 o 
   1   3  11        0.44        0.39      0.71 o 
   2   3  11        0.50        1.02      0.81 o 
   3   3  11        0.18        0.26      0.73 o 
   4   3  11        1.18        1.35      0.91 o 
   5   3  11        7.73        9.56      1.13 o 
   6   3  11        0.65        1.02      0.67 o 
  -1   4  11        0.53        0.45      0.76 o 
   0   4  11       10.41        7.28      0.81 o 
   1   4  11        6.16        7.34      1.13 o 
   2   4  11        5.49        8.15      1.27 o 
   3   4  11        1.16        1.10      0.74 o 
   4   4  11        3.06        0.72      0.75 o 
   5   4  11        1.54        2.67      0.98 o 
   6   4  11        1.36        2.17      0.74 o 
   0   5  11        8.97        7.40      1.11 o 
   1   5  11       10.10        7.68      1.33 o 
   2   5  11        0.10        0.98      0.98 o 
   3   5  11        2.21        2.29      1.09 o 
   4   5  11        5.42        8.18      1.23 o 
   5   5  11        3.19        4.48      1.04 o 
   6   5  11        0.30        0.29      0.80 o 
   0   6  11        9.25        7.77      1.02 o 
   1   6  11        2.86        2.78      1.16 o 
   2   6  11        6.17        5.36      1.31 o 
   3   6  11        7.39        6.85      0.82 o 
   4   6  11        0.87        0.00      1.02 o 
   5   6  11        4.43        5.21      1.20 o 
   6   6  11        5.97        6.69      1.52 o 
   0   7  11       65.25       66.66      2.32 o 
   1   7  11        2.25        5.30      1.01 o 
   2   7  11        0.58        2.19      1.13 o 
   3   7  11        5.21        1.13      0.90 o 
   4   7  11        0.53        1.10      1.10 o 
   5   7  11        0.01        1.15      1.15 o 
   2   8  11        0.50        2.09      1.15 o 
   3   8  11        0.34        2.28      0.97 o 
   4   8  11        1.11        0.65      1.14 o 
   3   3  12        1.25        2.11      0.75 o 
   2   4  12        0.03        0.52      0.71 o 
   3   4  12        0.13        0.43      0.82 o 
   4   4  12        7.85        8.04      0.57 o 
   2   5  12        0.00        0.19      0.71 o 
   3   5  12        0.93        0.38      0.82 o 
   4   5  12        3.29        0.95      0.95 o 
   3   6  12        3.77        4.11      1.06 o 
   4   6  12        2.78        3.88      1.16 o 
                                                 
